# Supplementary material for: Multiomic profiling of ER-positive HER2-negative breast cancer reveals markers associated with metastatic spread
Source: Breast Cancer Res. 2026 Jan 12;28:12. doi: 10.1186/s13058-025-02173-9 (PMC12810005; doi:10.1186/s13058-025-02173-9)
Supplement: Supplementary file 1 — Supplementary Table 1: Differentially abundant protein groups, phosphopeptides and transcripts in NST vs ILC at FDR<0.05 and absolute log2 Fold Change >1. [file 13058_2025_2173_MOESM1_ESM.xlsx]

## Sheet: proteomics
Supplementary Table 1. Differentially abundant protein groups (FDR<0.05, absolute log2 FC > 1.0) NST (ductal) vs ILC (lobular)
Protein	Protein.Names	First.Protein.Description	Genes	pep_count	rollup_score	Ductal-Lobular_PValue	Ductal-Lobular_AdjPVal	Ductal-Lobular_log2FoldChange	featureAvg
E5RIB1;E5RJ41;G3XAM7;P35221;P35221-2	CTNA1_HUMAN	Catenin alpha-1	CTNNA1	9	0.640478	4.29161e-37	6.35502e-33	1.57582	21.2514
G3XAM7;P35221;P35221-2;P35221-3	CTNA1_HUMAN	Catenin alpha-1	CTNNA1	8	0.721824	5.02559e-36	3.72095e-32	1.40717	23.2248
E5RGY7;P35221;P35221-2;P35221-3	CTNA1_HUMAN	Catenin alpha-1	CTNNA1	5	0.643709	2.64309e-32	1.30463e-28	1.4614	21.4506
E5RGY7;G3XAM7;P35221;P35221-2;P35221-3	CTNA1_HUMAN	Catenin alpha-1	CTNNA1	2	0.484306	1.2659e-31	4.68636e-28	1.59861	21.222
E5RFM3;E5RG03;E5RGY6;E5RHV7;E5RIB1;E5RIE0;E5RJL0;G3XAM7;P35221;P35221-2	CTNA1_HUMAN	Catenin alpha-1	CTNNA1	4	0.65554	3.04301e-31	9.01219e-28	1.37584	19.4467
P12830;P12830-2	CADH1_HUMAN	Cadherin-1	CDH1	9	0.707353	2.20629e-30	5.44512e-27	3.18695	22.3189
G3XAM7;P35221;P35221-2	CTNA1_HUMAN	Catenin alpha-1	CTNNA1	7	0.587146	9.56997e-30	2.02446e-26	1.31401	18.5264
A0A2R8Y543;A0A2R8Y5A3;A0A2R8Y5C3;A0A2R8Y5Z1;A0A2R8Y750;A0A2R8Y7Z0;A0A2R8Y804;A0A2R8YCH5;B4DGU4;P35222	CTNB1_HUMAN	Catenin beta-1	CTNNB1	11	0.774855	1.76385e-28	3.26488e-25	1.65961	21.4864
A0A2R8Y543;A0A2R8Y5A3;A0A2R8Y5C3;A0A2R8Y5Z1;A0A2R8Y750;A0A2R8Y7Z0;A0A2R8Y804;A0A2R8YCH5;A0A2R8YG06;B4DGU4;P35222	CTNB1_HUMAN	Catenin beta-1	CTNNB1	2	0.480257	8.81259e-27	1.44996e-23	1.65537	21.5484
A0A2R8Y543;A0A2R8Y5A3;A0A2R8Y5C3;A0A2R8Y5Z1;A0A2R8Y6G0;A0A2R8Y750;A0A2R8Y7Z0;A0A2R8Y804;A0A2R8Y815;A0A2R8YCH5;B4DGU4;P35222	CTNB1_HUMAN	Catenin beta-1	CTNNB1	6	0.703253	1.25589e-26	1.85972e-23	1.80387	20.6764
C9IZ88;E5RG03;E5RGY6;E5RHV7;E5RIB1;E5RIE0;E5RJL0;G3XAM7;P26232;P26232-2;P26232-3;P26232-5;P35221;P35221-2	CTNA1_HUMAN;CTNA2_HUMAN	Isoform of P26232, Isoform 3 of Catenin alpha-2	CTNNA1;CTNNA2	3	0.551367	2.1188e-26	2.85229e-23	1.39978	20.5452
A0A2R8Y543;A0A2R8Y5A3;A0A2R8Y5C3;A0A2R8Y5Z1;A0A2R8Y6G0;A0A2R8Y750;A0A2R8Y7Z0;A0A2R8Y804;A0A2R8YCH5;B4DGU4;P35222	CTNB1_HUMAN	Catenin beta-1	CTNNB1	2	0.448206	2.71136e-24	3.34582e-21	1.47482	19.3504
H3BNC6;H3BVI7;P12830	CADH1_HUMAN	Cadherin-1	CDH1	2	0.471847	7.49387e-24	8.53609e-21	2.03002	21.2416
A0A0A0MRI5;A0A0A0MTJ6;G3XAM7;P26232;P26232-2;P26232-3;P26232-4;P26232-5;P26232-6;P35221;P35221-2;P35221-3	CTNA1_HUMAN;CTNA2_HUMAN	Isoform of P26232, Isoform 3 of Catenin alpha-2	CTNNA1;CTNNA2	4	0.642156	5.48857e-22	5.41831e-19	1.1859	20.9445
A0A2R8Y543;A0A2R8Y5A3;A0A2R8Y5C3;A0A2R8Y5Z1;A0A2R8Y6G0;A0A2R8Y750;A0A2R8Y7Z0;A0A2R8Y804;A0A2R8YCH5;B4DGU4;P14923;P35222	CTNB1_HUMAN;PLAK_HUMAN	Junction plakoglobin	CTNNB1;JUP	3	0.637111	5.29638e-22	5.41831e-19	1.02469	22.3573
A0A2R8Y543;A0A2R8Y5A3;A0A2R8Y5Z1;A0A2R8Y7Z0;A0A2R8Y804;A0A2R8YCH5;B4DGU4;P35222	CTNB1_HUMAN	Catenin beta-1	CTNNB1	2	0.475182	1.4947e-21	1.38334e-18	1.37992	21.9018
A0A2R8Y543;A0A2R8Y5A3;A0A2R8Y5C3;A0A2R8Y5Z1;A0A2R8Y6G0;A0A2R8Y750;A0A2R8Y804;A0A2R8YCH5;B4DGU4;P35222	CTNB1_HUMAN	Catenin beta-1	CTNNB1	2	0.493906	2.6431e-21	2.30229e-18	1.63005	19.4139
A0A2R8Y543;A0A2R8Y5A3;A0A2R8Y5C3;A0A2R8Y5Z1;A0A2R8Y6G0;A0A2R8Y750;A0A2R8Y7Z0;A0A2R8Y804;A0A2R8YCH5;A0A2R8YG06;B4DGU4;P35222	CTNB1_HUMAN	Catenin beta-1	CTNNB1	2	0.465742	1.09387e-17	8.99887e-15	1.33363	17.5635
H3BNC6;H3BVI7;P12830;P12830-2	CADH1_HUMAN	Cadherin-1	CDH1	5	0.609577	2.65956e-15	2.07278e-12	1.5146	20.5829
A0A2R8Y543;A0A2R8Y5A3;A0A2R8Y5C3;A0A2R8Y5Z1;A0A2R8Y750;A0A2R8Y7Z0;A0A2R8Y804;A0A2R8YCH5;B4DGU4;C9J826;C9JK18;C9JKY1;C9JTX4;P14923;P35222	CTNB1_HUMAN;PLAK_HUMAN	Junction plakoglobin	CTNNB1;JUP	2	0.405825	2.39781e-14	1.77534e-11	1.19073	19.2563
F5H7S7;Q13576;Q13576-2;Q13576-3	IQGA2_HUMAN	Ras GTPase-activating-like protein IQGAP2	IQGAP2	30	0.870528	4.36364e-07	0.000195809	-1.03497	21.1047
Q5SRE7;Q5SRE7-2	PHYD1_HUMAN	Phytanoyl-CoA dioxygenase domain-containing protein 1	PHYHD1	4	0.718425	5.74283e-06	0.0014662	-1.13162	21.1665
A0A2R8Y488;A0A2R8Y660;A0A2R8YDN5;A0A2U3TZH3;Q05639	EF1A2_HUMAN	Elongation factor 1-alpha 2	EEF1A2	5	0.690936	9.37732e-06	0.0019837	1.2352	20.0579
A0A2U3TZH3;Q05639	EF1A2_HUMAN	Elongation factor 1-alpha 2	EEF1A2	7	0.801005	9.89674e-05	0.0106455	1.16062	18.4329
P05161	ISG15_HUMAN	Ubiquitin-like protein ISG15	ISG15	2	0.484066	0.000245228	0.0177638	1.16012	20.8014
A0A7P0T9I6;A0A7P0T9R0;A0A7P0Z4E0;F8W8T1;P20591	MX1_HUMAN	Interferon-induced GTP-binding protein Mx1	MX1	7	0.827209	0.000938806	0.0354184	1.17087	21.3411
A0A7P0T9I6;A0A7P0T9R0;F8W8T1;H9KVC7;P20591	MX1_HUMAN	Interferon-induced GTP-binding protein Mx1	MX1	2	0.459815	0.00129496	0.0432398	1.03006	20.6443
A6NN40;C9JXU1;Q2M3G4;Q2M3G4-2	SHRM1_HUMAN	Protein Shroom1	SHROOM1	7	0.803065	0.00129683	0.0432398	-1.06805	17.4201
A0A7I2YQ93;B4DN26;B4DNJ1;E7ESF4;P00750;P00750-3;P00750-4	TPA_HUMAN	Tissue-type plasminogen activator	PLAT	8	0.794295	0.00144675	0.0455817	1.03451	17.8489

## Sheet: phosphoproteomics
Supplementary Table 1. Differentially abundant phosphopeptides (FDR<0.05, absolute log2 FC > 1.0) NST (ductal) vs ILC (lobular)
id	id.flanking	Modified.Sequence	Stripped.Sequence	Protein.Group	Protein.Ids	Protein.Names	Genes	First.Protein.Description	Proteotypic	Phosphosite	Residue	Ductal-Lobular_PValue	Ductal-Lobular_AdjPVal	Ductal-Lobular_log2FoldChange	featureAvg
YDVRSRTSVQTEDDQ-p	YDVRSRTSVQTEDDQ	TS(UniMod:21)VQTEDDQLIAGQSAR	TSVQTEDDQLIAGQSAR	P26232-3;P35221	P35221-2;P35221-3;A0A0A0MTJ6;A0A0A0MRI5;G3XAM7;P26232-2;P26232-3;P26232-4;P26232-5;P26232-6;P35221;P26232	CTNA1_HUMAN;CTNA2_HUMAN	CTNNA1;CTNNA2	Isoform of P26232, Isoform 3 of Catenin alpha-2		654	S	6.52587e-28	8.30874e-24	1.721	20.3394
HERGSLASLDSLRKG-p	HERGSLASLDSLRKG	GSLAS(UniMod:21)LDSLR	GSLASLDSLR	O60716-3;O60716-5	O60716-2;O60716-6;O60716-7;O60716-8;O60716-9;O60716-3;O60716-4;O60716-5;C9JZR2;H0YC95;E9PKY0;A0A669KB62;A0A669KB05;O60716-10;O60716-11;O60716-12;O60716-13;O60716-14;O60716-15;O60716-16;O60716-17;O60716-18;O60716-19;O60716-20;O60716-21;O60716-22;O60716-23;O60716-24;O60716-25;O60716-26;O60716-27;O60716-28;O60716-29;O60716-30;O60716-31;O60716-32;O60716	CTND1_HUMAN	CTNND1	Isoform of O60716, Isoform 1AC of Catenin delta-1	1	349	S	1.55079e-24	9.87233e-21	1.27255	22.3454
SRRALMGSPQLVAAV-p	SRRALMGSPQLVAAV	ALMGS(UniMod:21)PQLVAAVVR	ALMGSPQLVAAVVR	P14923	C9J826;C9JTX4;C9JKY1;C9JK18;P14923	PLAK_HUMAN	JUP	Junction plakoglobin	1	182	S	2.88948e-22	9.19721e-19	2.18469	20.78
HQDTQRRTSMGGTQQ-p	HQDTQRRTSMGGTQQ	T(UniMod:21)SMGGTQQQFVEGVR	TSMGGTQQQFVEGVR	P35222	A0A2R8Y804;A0A2R8Y750;A0A2R8Y6G0;A0A2R8Y5Z1;A0A2R8Y5A3;A0A2R8Y5C3;A0A2R8Y543;A0A2R8YCH5;B4DGU4;P35222	CTNB1_HUMAN	CTNNB1	Catenin beta-1	1	551	T	2.74117e-22	9.19721e-19	1.39449	22.8533
QEDYDVRSRTSVQTE-p	QEDYDVRSRTSVQTE	S(UniMod:21)RTSVQTEDDQLIAGQSAR	SRTSVQTEDDQLIAGQSAR	P26232-3;P35221	P35221-2;P35221-3;A0A0A0MTJ6;A0A0A0MRI5;G3XAM7;P26232-2;P26232-3;P26232-4;P26232-5;P26232-6;P35221;P26232	CTNA1_HUMAN;CTNA2_HUMAN	CTNNA1;CTNNA2	Isoform of P26232, Isoform 3 of Catenin alpha-2		651	S	7.05218e-22	1.79577e-18	1.71088	24.7685
SRSQSSHSYDDSTLP-p	SRSQSSHSYDDSTLP	SQSSHS(UniMod:21)YDDSTLPLIDR	SQSSHSYDDSTLPLIDR	O60716-3;O60716-5	O60716-2;O60716-6;O60716-7;O60716-8;O60716-9;O60716-3;O60716-4;O60716-5;C9JZR2;H0YC95;A0A804HIL4;A0A804HK15;A0A669KB62;A0A669KB05;O60716-10;O60716-11;O60716-12;O60716-13;O60716-14;O60716-15;O60716-16;O60716-17;O60716-18;O60716-19;O60716-20;O60716-21;O60716-22;O60716-23;O60716-24;O60716-25;O60716-26;O60716-27;O60716-28;O60716-29;O60716-30;O60716-31;O60716-32;O60716	CTND1_HUMAN	CTNND1	Isoform of O60716, Isoform 1AC of Catenin delta-1	1	864	S	1.25459e-20	2.66223e-17	1.33866	21.0803
HNRTLDRSGDLGDME-p	HNRTLDRSGDLGDME	TLDRS(UniMod:21)GDLGDMEPLK	TLDRSGDLGDMEPLK	O60716-3;O60716-5	O60716-2;O60716-6;O60716-7;O60716-8;O60716-9;O60716-3;O60716-4;O60716-5;C9JZR2;H0YC95;A0A804HIL4;A0A804HK15;A0A669KB62;A0A669KB05;O60716-10;O60716-11;O60716-12;O60716-13;O60716-14;O60716-15;O60716-16;O60716-17;O60716-18;O60716-19;O60716-20;O60716-21;O60716-22;O60716-23;O60716-24;O60716-25;O60716-26;O60716-27;O60716-28;O60716-29;O60716-30;O60716-31;O60716-32;O60716	CTND1_HUMAN	CTNND1	Isoform of O60716, Isoform 1AC of Catenin delta-1	1	920	S	9.83697e-20	1.56555e-16	1.53703	21.8279
RLSVELTSSLFRTEP-p	RLSVELTSSLFRTEP	RLSVELTS(UniMod:21)SLFR	RLSVELTSSLFR	P35222	A0A2R8Y7Z0;A0A2R8Y804;A0A2R8Y750;A0A2R8Y6G0;A0A2R8Y5Z1;A0A2R8Y5A3;A0A2R8Y5C3;A0A2R8Y543;A0A2R8YCH5;A0A2R8YG06;B4DGU4;P35222	CTNB1_HUMAN	CTNNB1	Catenin beta-1	1	680	S	2.11826e-19	2.99663e-16	1.43526	22.8541
QDTQRRTSMGGTQQQ-p	QDTQRRTSMGGTQQQ	RTS(UniMod:21)MGGTQQQFVEGVR	RTSMGGTQQQFVEGVR	P35222	A0A2R8Y804;A0A2R8Y750;A0A2R8Y6G0;A0A2R8Y5Z1;A0A2R8Y5A3;A0A2R8Y5C3;A0A2R8Y543;A0A2R8YCH5;B4DGU4;P35222	CTNB1_HUMAN	CTNNB1	Catenin beta-1	1	552	S	6.20715e-19	7.90294e-16	1.40543	21.3844
HERGSLASLDSLRKG-p	HERGSLASLDSLRKG	GSLAS(UniMod:21)LDSLRK	GSLASLDSLRK	O60716-3;O60716-5	O60716-2;O60716-6;O60716-7;O60716-8;O60716-9;O60716-3;O60716-4;O60716-5;C9JZR2;H0YC95;E9PKY0;A0A669KB62;A0A669KB05;O60716-10;O60716-11;O60716-12;O60716-13;O60716-14;O60716-15;O60716-16;O60716-17;O60716-18;O60716-19;O60716-20;O60716-21;O60716-22;O60716-23;O60716-24;O60716-25;O60716-26;O60716-27;O60716-28;O60716-29;O60716-30;O60716-31;O60716-32;O60716	CTND1_HUMAN	CTNND1	Isoform of O60716, Isoform 1AC of Catenin delta-1	1	349	S	1.67008e-18	1.93304e-15	1.11211	22.6383
GATTTAPSLSGKGNP-p	GATTTAPSLSGKGNP	AAVSHWQQQSYLDSGIHSGATTTAPS(UniMod:21)LSGK	AAVSHWQQQSYLDSGIHSGATTTAPSLSGK	P35222	C9IZ65;A0A2R8Y7Z0;A0A2R8Y804;A0A2R8Y750;A0A2R8Y5Z1;A0A2R8Y5A3;A0A2R8Y5C3;A0A2R8Y543;A0A2R8YCH5;B4DGU4;P35222	CTNB1_HUMAN	CTNNB1	Catenin beta-1	1	45	S	2.07272e-18	2.19916e-15	1.66587	20.4719
NNASRSQSSHSYDDS-p	NNASRSQSSHSYDDS	SQS(UniMod:21)SHSYDDSTLPLIDR	SQSSHSYDDSTLPLIDR	O60716-3;O60716-5	O60716-2;O60716-6;O60716-7;O60716-8;O60716-9;O60716-3;O60716-4;O60716-5;C9JZR2;H0YC95;A0A804HIL4;A0A804HK15;A0A669KB62;A0A669KB05;O60716-10;O60716-11;O60716-12;O60716-13;O60716-14;O60716-15;O60716-16;O60716-17;O60716-18;O60716-19;O60716-20;O60716-21;O60716-22;O60716-23;O60716-24;O60716-25;O60716-26;O60716-27;O60716-28;O60716-29;O60716-30;O60716-31;O60716-32;O60716	CTND1_HUMAN	CTNND1	Isoform of O60716, Isoform 1AC of Catenin delta-1	1	861	S	2.85145e-18	2.79267e-15	2.19318	21.7648
YDVRSRTSVQTEDDQ-p	YDVRSRTSVQTEDDQ	SRTS(UniMod:21)VQTEDDQLIAGQSAR	SRTSVQTEDDQLIAGQSAR	P26232-3;P35221	P35221-2;P35221-3;A0A0A0MTJ6;A0A0A0MRI5;G3XAM7;P26232-2;P26232-3;P26232-4;P26232-5;P26232-6;P35221;P26232	CTNA1_HUMAN;CTNA2_HUMAN	CTNNA1;CTNNA2	Isoform of P26232, Isoform 3 of Catenin alpha-2		654	S	4.05488e-17	3.68762e-14	1.36653	22.114
TTTAPSLSGKGNPEE-p	TTTAPSLSGKGNPEE	AAVSHWQQQSYLDSGIHSGATTTAPSLS(UniMod:21)GK	AAVSHWQQQSYLDSGIHSGATTTAPSLSGK	P35222	C9IZ65;A0A2R8Y7Z0;A0A2R8Y804;A0A2R8Y750;A0A2R8Y5Z1;A0A2R8Y5A3;A0A2R8Y5C3;A0A2R8Y543;A0A2R8YCH5;B4DGU4;P35222	CTNB1_HUMAN	CTNNB1	Catenin beta-1	1	47	S	1.16694e-16	9.90495e-14	1.2217	20.4797
IHSGATTTAPSLSGK-p	IHSGATTTAPSLSGK	AAVSHWQQQSYLDSGIHSGATTT(UniMod:21)APSLSGK	AAVSHWQQQSYLDSGIHSGATTTAPSLSGK	P35222	C9IZ65;A0A2R8Y7Z0;A0A2R8Y804;A0A2R8Y750;A0A2R8Y5Z1;A0A2R8Y5A3;A0A2R8Y5C3;A0A2R8Y543;A0A2R8YCH5;B4DGU4;P35222	CTNB1_HUMAN	CTNNB1	Catenin beta-1	1	42	T	2.32858e-16	1.85296e-13	1.30678	19.7359
LSVELTSSLFRTEPM-p	LSVELTSSLFRTEPM	RLSVELTSS(UniMod:21)LFR	RLSVELTSSLFR	P35222	A0A2R8Y7Z0;A0A2R8Y804;A0A2R8Y750;A0A2R8Y6G0;A0A2R8Y5Z1;A0A2R8Y5A3;A0A2R8Y5C3;A0A2R8Y543;A0A2R8YCH5;A0A2R8YG06;B4DGU4;P35222	CTNB1_HUMAN	CTNNB1	Catenin beta-1	1	681	S	1.78376e-15	1.33593e-12	1.45996	18.7726
KRVSVELTNSLFKHD-p	KRVSVELTNSLFKHD	RVSVELT(UniMod:21)NSLFK	RVSVELTNSLFK	P14923	P14923	PLAK_HUMAN	JUP	Junction plakoglobin	1	669	T	3.76401e-15	2.66241e-12	1.47221	19.4323
RSRTSVQTEDDQLIA-p	RSRTSVQTEDDQLIA	TSVQT(UniMod:21)EDDQLIAGQSAR	TSVQTEDDQLIAGQSAR	P26232-3;P35221	P35221-2;P35221-3;A0A0A0MTJ6;A0A0A0MRI5;G3XAM7;P26232-2;P26232-3;P26232-4;P26232-5;P26232-6;P35221;P26232	CTNA1_HUMAN;CTNA2_HUMAN	CTNNA1;CTNNA2	Isoform of P26232, Isoform 3 of Catenin alpha-2		657	T	3.86494e-14	2.58991e-11	1.83748	19.0643
QKSQGMASLNLPAVS-p	QKSQGMASLNLPAVS	SQGMAS(UniMod:21)LNLPAVSWK	SQGMASLNLPAVSWK	P35221	P35221-2;P35221-3;E5RGY7;P35221	CTNA1_HUMAN	CTNNA1	Catenin alpha-1	1	851	S	1.49931e-12	9.09008e-10	1.01378	17.787
YDVRSRTSVQTEDDQ-p	YDVRSRTSVQTEDDQ	SRTS(UniMod:21)VQT(UniMod:21)EDDQLIAGQSAR	SRTSVQTEDDQLIAGQSAR	P26232-3;P35221	P35221-2;P35221-3;A0A0A0MTJ6;A0A0A0MRI5;G3XAM7;P26232-2;P26232-3;P26232-4;P26232-5;P26232-6;P35221;P26232	CTNA1_HUMAN;CTNA2_HUMAN	CTNNA1;CTNNA2	Isoform of P26232, Isoform 3 of Catenin alpha-2		654	S	1.06199e-11	6.14602e-09	1.4924	20.5562
QEDYDVRSRTSVQTE-p	QEDYDVRSRTSVQTE	S(UniMod:21)RTSVQT(UniMod:21)EDDQLIAGQSAR	SRTSVQTEDDQLIAGQSAR	P26232-3;P35221	P35221-2;P35221-3;A0A0A0MTJ6;A0A0A0MRI5;G3XAM7;P26232-2;P26232-3;P26232-4;P26232-5;P26232-6;P35221;P26232	CTNA1_HUMAN;CTNA2_HUMAN	CTNNA1;CTNNA2	Isoform of P26232, Isoform 3 of Catenin alpha-2		651	S	6.47601e-11	3.5849e-08	1.57996	19.9905
HERGSLASLDSLRKG-p	HERGSLASLDSLRKG	GSLAS(UniMod:21)LDS(UniMod:21)LRK	GSLASLDSLRK	O60716-3;O60716-5	O60716-2;O60716-6;O60716-7;O60716-8;O60716-9;O60716-3;O60716-4;O60716-5;C9JZR2;H0YC95;E9PKY0;A0A669KB62;A0A669KB05;O60716-10;O60716-11;O60716-12;O60716-13;O60716-14;O60716-15;O60716-16;O60716-17;O60716-18;O60716-19;O60716-20;O60716-21;O60716-22;O60716-23;O60716-24;O60716-25;O60716-26;O60716-27;O60716-28;O60716-29;O60716-30;O60716-31;O60716-32;O60716	CTND1_HUMAN	CTNND1	Isoform of O60716, Isoform 1AC of Catenin delta-1	1	349	S	9.03261e-11	4.71999e-08	1.17731	19.705
HQDTQRRTSMGGTQQ-p	HQDTQRRTSMGGTQQ	RT(UniMod:21)SMGGTQQQFVEGVR	RTSMGGTQQQFVEGVR	P35222	A0A2R8Y804;A0A2R8Y750;A0A2R8Y6G0;A0A2R8Y5Z1;A0A2R8Y5A3;A0A2R8Y5C3;A0A2R8Y543;A0A2R8YCH5;B4DGU4;P35222	CTNB1_HUMAN	CTNNB1	Catenin beta-1	1	551	T	1.93538e-10	9.47741e-08	1.40719	21.0533
SRRALMGSPQLVAAV-p	SRRALMGSPQLVAAV	RALMGS(UniMod:21)PQLVAAVVR	RALMGSPQLVAAVVR	P14923	C9J826;C9JTX4;C9JKY1;C9JK18;P14923	PLAK_HUMAN	JUP	Junction plakoglobin	1	182	S	3.14517e-08	1.48312e-05	1.6965	17.9294
AGGRPPSYAGSPVHH-p	AGGRPPSYAGSPVHH	LSYAGGRPPSY(UniMod:21)AGSPVHHAAER	LSYAGGRPPSYAGSPVHHAAER	Q9C0H9;Q9C0H9-2	Q9C0H9-2;A0A590UJ70;A0A087X165;A0A087WU33;A0A087WVV7;Q9C0H9	SRCN1_HUMAN	SRCIN1	SRC kinase signaling inhibitor 1	1	340	Y	7.38164e-08	3.35654e-05	1.45101	18.0731
SHWQQQSYLDSGIHS-p	SHWQQQSYLDSGIHS	AAVSHWQQQSY(UniMod:21)LDSGIHSGATTTAPSLSGK	AAVSHWQQQSYLDSGIHSGATTTAPSLSGK	P35222	C9IZ65;A0A2R8Y7Z0;A0A2R8Y804;A0A2R8Y750;A0A2R8Y5Z1;A0A2R8Y5A3;A0A2R8Y5C3;A0A2R8Y543;A0A2R8YCH5;B4DGU4;P35222	CTNB1_HUMAN	CTNNB1	Catenin beta-1	1	30	Y	1.81769e-07	7.71426e-05	1.2445	18.6909
SDRGSRGSLNEQIAL-p	SDRGSRGSLNEQIAL	GSRGS(UniMod:21)LNEQIALVLMR	GSRGSLNEQIALVLMR	Q5T8D3-2;Q5T8D3-3;Q5T8D3-4	B7Z2R7;Q5T8D3-2;Q5T8D3-3;Q5T8D3-4;A0A7I2YQD7;A0A7I2YQE9;A0A7I2YQJ9;A0A7I2YQS1;A0A7I2V2M2;A0A7I2V2Y9;A0A7I2V347;A0A7I2V420;A0A7I2V556;A0A7I2V560;A0A7I2V5E1;A0A7I2V5L4;A0A7I2V690;Q5T8D3	ACBD5_HUMAN	ACBD5	Isoform of Q5T8D3, Isoform 2 of Acyl-CoA-binding domain-containing protein 5	1	400	S	4.61656e-07	0.000167937	1.03807	16.2599
EGPDAKLSGPSLKMP-p	EGPDAKLSGPSLKMP	LS(UniMod:21)GPSLKMPSLEISAPK	LSGPSLKMPSLEISAPK	Q09666	Q09666	AHNK_HUMAN	AHNAK	Neuroblast differentiation-associated protein AHNAK	1	4900	S	5.39564e-07	0.000190536	-1.14177	15.4972
ERGDHNRTLDRSGDL-p	ERGDHNRTLDRSGDL	T(UniMod:21)LDRSGDLGDMEPLK	TLDRSGDLGDMEPLK	O60716-3;O60716-5	O60716-2;O60716-6;O60716-7;O60716-8;O60716-9;O60716-3;O60716-4;O60716-5;C9JZR2;H0YC95;A0A804HIL4;A0A804HK15;A0A669KB62;A0A669KB05;O60716-10;O60716-11;O60716-12;O60716-13;O60716-14;O60716-15;O60716-16;O60716-17;O60716-18;O60716-19;O60716-20;O60716-21;O60716-22;O60716-23;O60716-24;O60716-25;O60716-26;O60716-27;O60716-28;O60716-29;O60716-30;O60716-31;O60716-32;O60716	CTND1_HUMAN	CTNND1	Isoform of O60716, Isoform 1AC of Catenin delta-1	1	916	T	5.53708e-07	0.000190536	1.51417	21.3407
TTLTRSASMKLPDNT-p	TTLTRSASMKLPDNT	SAS(UniMod:21)MKLPDNTVK	SASMKLPDNTVK	O00515	E9PDI4;O00515	LAD1_HUMAN	LAD1	Ladinin-1	1	394	S	1.10755e-06	0.000352533	-1.22251	22.3194
____XLLSLAGKRKR-p	____XLLSLAGKRKR	LLS(UniMod:21)LAGK	LLSLAGK	U3KQB5	U3KQB5	U3KQB5_HUMAN	TGIF2	Isoform of Q9GZN2, TGFB induced factor homeobox 2 (Fragment)	1	4	S	1.83996e-06	0.000571375	1.01096	20.5863
PEGYEVVTVFPK___-p	PEGYEVVTVFPK___	VTPPEGYEVVT(UniMod:21)VFPK	VTPPEGYEVVTVFPK	O00151	O00151	PDLI1_HUMAN	PDLIM1	PDZ and LIM domain protein 1	1	325	T	8.1081e-06	0.00206465	-1.08598	18.8778
NLNNASRSQSSHSYD-p	NLNNASRSQSSHSYD	S(UniMod:21)QSSHSYDDSTLPLIDR	SQSSHSYDDSTLPLIDR	O60716-3;O60716-5	O60716-2;O60716-6;O60716-7;O60716-8;O60716-9;O60716-3;O60716-4;O60716-5;C9JZR2;H0YC95;A0A804HIL4;A0A804HK15;A0A669KB62;A0A669KB05;O60716-10;O60716-11;O60716-12;O60716-13;O60716-14;O60716-15;O60716-16;O60716-17;O60716-18;O60716-19;O60716-20;O60716-21;O60716-22;O60716-23;O60716-24;O60716-25;O60716-26;O60716-27;O60716-28;O60716-29;O60716-30;O60716-31;O60716-32;O60716	CTND1_HUMAN	CTNND1	Isoform of O60716, Isoform 1AC of Catenin delta-1	1	859	S	1.06752e-05	0.00253138	1.08741	21.9633
QRKELRMSLPARLRP-p	QRKELRMSLPARLRP	ELRMS(UniMod:21)LPAR	ELRMSLPAR	Q2M3G4	C9JXU1;A6NN40;Q2M3G4-2;Q2M3G4	SHRM1_HUMAN	SHROOM1	Protein Shroom1	1	166	S	1.17398e-05	0.00271766	-1.23818	20.1936
SLAKSSISNNYLNLT-p	SLAKSSISNNYLNLT	SSIS(UniMod:21)NNYLNLTFPR	SSISNNYLNLTFPR	O94851	O94851-1;O94851-2;O94851-3;O94851-4;O94851-5;O94851-6;O94851	MICA2_HUMAN	MICAL2	[F-actin]-monooxygenase MICAL2	1	650	S	1.39468e-05	0.00300967	1.08567	16.6073
SMRSMQHSPNLRTYR-p	SMRSMQHSPNLRTYR	SMQHS(UniMod:21)PNLR	SMQHSPNLR	O76041;O76041-2	O76041-2;O76041	NEBL_HUMAN	NEBL	Nebulette	1	953	S	1.52291e-05	0.00317863	-1.09976	19.5083
VPNDYMTSPARLGSQ-p	VPNDYMTSPARLGSQ	TLEPVKPPTVPNDYMTS(UniMod:21)PAR	TLEPVKPPTVPNDYMTSPAR	Q8IZP0;Q8IZP0-12;Q8IZP0-2;Q8IZP0-3;Q8IZP0-4;Q8IZP0-5;Q8IZP0-6;Q8IZP0-9	B6VEX4;A0A0A0MRT6;Q8IZP0-10;Q8IZP0-11;Q8IZP0-12;Q8IZP0-2;Q8IZP0-3;Q8IZP0-4;Q8IZP0-5;Q8IZP0-6;Q8IZP0-7;Q8IZP0-8;Q8IZP0-9;Q8IZP0	ABI1_HUMAN	ABI1	Abl interactor 1	1	216	S	1.66743e-05	0.00331714	-1.37583	18.6969
QDYKKRLSVELTSSL-p	QDYKKRLSVELTSSL	RLS(UniMod:21)VELTSSLFR	RLSVELTSSLFR	P35222	A0A2R8Y7Z0;A0A2R8Y804;A0A2R8Y750;A0A2R8Y6G0;A0A2R8Y5Z1;A0A2R8Y5A3;A0A2R8Y5C3;A0A2R8Y543;A0A2R8YCH5;A0A2R8YG06;B4DGU4;P35222	CTNB1_HUMAN	CTNNB1	Catenin beta-1	1	675	S	0.000103262	0.0127154	1.03987	19.8263
PPPPHSPYSGPPSRG-p	PPPPHSPYSGPPSRG	LADVAAPPGGPPPPHSPY(UniMod:21)SGPPSRGSPVR	LADVAAPPGGPPPPHSPYSGPPSRGSPVR	Q9C0H9;Q9C0H9-2	Q9C0H9-2;A0A590UJ70;A0A087X165;A0A087WVV7;Q9C0H9	SRCN1_HUMAN	SRCIN1	SRC kinase signaling inhibitor 1	1	495	Y	0.000129251	0.0149602	1.38607	19.0165
QPTEVPGTPGPLNRQ-p	QPTEVPGTPGPLNRQ	SGPQPTEVPGT(UniMod:21)PGPLNR	SGPQPTEVPGTPGPLNR	Q2M3G4	C9JXU1;A6NN40;Q2M3G4-2;Q2M3G4	SHRM1_HUMAN	SHROOM1	Protein Shroom1	1	103	T	0.000137936	0.0156803	-1.01213	19.9168
AQRSPEASQTDSPVE-p	AQRSPEASQTDSPVE	HAQRSPEAS(UniMod:21)QTDSPVESPR	HAQRSPEASQTDSPVESPR	O95049;O95049-3;O95049-4;O95049-5	O95049-3;O95049-4;O95049-5;O95049	ZO3_HUMAN	TJP3	Tight junction protein ZO-3	1	323	S	0.000143759	0.0157883	1.79902	18.9463
EILVADTYDQSQSPM-p	EILVADTYDQSQSPM	SSTHPQHNPNENEILVADTY(UniMod:21)DQSQSPMAK	SSTHPQHNPNENEILVADTYDQSQSPMAK	Q99708;Q99708-2	Q99708-2;Q99708-3;I6L8A6;F6Q6H0;Q99708	CTIP_HUMAN	RBBP8	DNA endonuclease RBBP8	1	228	Y	0.000145086	0.0157883	1.19459	17.8026
LSLGPRPTGGGSSPP-p	LSLGPRPTGGGSSPP	SLESVLSLGPRPT(UniMod:21)GGGSSPPEIR	SLESVLSLGPRPTGGGSSPPEIR	Q13470;Q13470-2	Q13470-2;Q13470	TNK1_HUMAN	TNK1	Non-receptor tyrosine-protein kinase TNK1	1	514	T	0.000157173	0.0166761	1.16864	19.4819
HKRPASVSSSAAVEH-p	HKRPASVSSSAAVEH	RPASVS(UniMod:21)S(UniMod:21)SAAVEHEQR	RPASVSSSAAVEHEQR	Q7Z5L9;Q7Z5L9-2	Q7Z5L9-2;Q7Z5L9	I2BP2_HUMAN	IRF2BP2	Interferon regulatory factor 2-binding protein 2	1	242	S	0.000175248	0.0175149	-1.02879	18.7521
THFLHLRSASLGSQQ-p	THFLHLRSASLGSQQ	S(UniMod:21)ASLGSQQLLGLPR	SASLGSQQLLGLPR	Q8IZJ1;Q8IZJ1-2	Q8IZJ1-2;Q8IZJ1	UNC5B_HUMAN	UNC5B	Netrin receptor UNC5B	1	526	S	0.000172507	0.0175149	1.30262	22.218
RPRVAVRSAYGGPVG-p	RPRVAVRSAYGGPVG	VAVRS(UniMod:21)AYGGPVGAGIR	VAVRSAYGGPVGAGIR	Cont_P08729;P08729	Cont_P08729;Cont_Q9DCV7;P08729	K2C7_HUMAN	KRT7	Keratin, type II cytoskeletal 7		53	S	0.000192559	0.018859	-1.3211	17.6564
SPSQGSYSRARIYSP-p	SPSQGSYSRARIYSP	SHSVPRSPSQGSYS(UniMod:21)R	SHSVPRSPSQGSYSR	Q9Y2H5	A0A1B0GUN5;Q5VTI5;Q9Y2H5	PKHA6_HUMAN	PLEKHA6	Pleckstrin homology domain-containing family A member 6	1	466	S	0.000352552	0.0260971	1.4837	18.1717
KKGVPEKSPVLEKSS-p	KKGVPEKSPVLEKSS	GVPEKS(UniMod:21)PVLEK	GVPEKSPVLEK	O00515	A0A0J9YYF6;E9PDI4;O00515	LAD1_HUMAN	LAD1	Ladinin-1	1	177	S	0.000398865	0.027303	-1.00813	21.7715
EGVLQSPSQDQEKLG-p	EGVLQSPSQDQEKLG	RFSEGVLQSPS(UniMod:21)QDQEK	RFSEGVLQSPSQDQEK	Q9C0C2	Q9C0C2	TB182_HUMAN	TNKS1BP1	182 kDa tankyrase-1-binding protein	1	437	S	0.000833905	0.0424691	1.12553	19.8726
RPDDIPDSPSSPKVA-p	RPDDIPDSPSSPKVA	TASRPDDIPDS(UniMod:21)PSSPK	TASRPDDIPDSPSSPK	Q5VZK9	A0A0U1RQQ1;Q5VZK9-2;A0A8V8TRE2;Q5VZK9	CARL1_HUMAN	CARMIL1	F-actin-uncapping protein LRRC16A	1	1288	S	0.000933763	0.0452041	-1.00155	18.4543
ASPLPAESASAGATL-p	ASPLPAESASAGATL	EASPLPAES(UniMod:21)ASAGATLRPLLLSGHGAR	EASPLPAESASAGATLRPLLLSGHGAR	P35548	D6RIS4;P35548	MSX2_HUMAN	MSX2	Homeobox protein MSX-2	1	69	S	0.000964397	0.0458161	-1.41078	17.3033

## Sheet: transcriptomics
Supplementary Table 1. Differentially expressed genes (FDR<0.05, absolute log2 FC > 1.0) NST (ductal) vs ILC (lobular)
Gene.ID	Gene.Name	HGNC	EntrezGene	RefSeq	transcript_id	Ductal-Lobular_PValue	Ductal-Lobular_AdjPVal	Ductal-Lobular_log2FoldChange	featureAvg
ENSG00000039068.18	CDH1	CDH1	999	NM_001317184.1;NA;NM_001317185.1	ENST00000261769.9;ENST00000422392.6;ENST00000611625.4;ENST00000612417.4;ENST00000621016.4	1.93751e-28	2.53523e-24	2.75949	5.04516
ENSG00000124731.12	TREM1	TREM1	54210	NM_018643.4;NM_001242590.2;NA;NM_001242589.2	ENST00000244709.8;ENST00000334475.10;ENST00000589614.5;ENST00000591620.1	2.27763e-06	0.000907623	1.10329	0.724455
ENSG00000118785.13	SPP1	SPP1	6696	NM_000582.2;NM_001040060.1;NM_001040058.1;NA;NM_001251830.1	ENST00000237623.11;ENST00000360804.4;ENST00000395080.7;ENST00000508233.5;ENST00000614857.4	3.31633e-06	0.00103319	1.25152	7.07617
ENSG00000197168.11	NEK5	NEK5	341676	NM_199289.2;NA	ENST00000355568.8;ENST00000617045.1	1.12581e-05	0.002232	-1.06	-0.56677
ENSG00000151790.8	TDO2	TDO2	6999	NA;NM_005651.3	ENST00000506072.5;ENST00000507590.5;ENST00000536354.2	1.40666e-05	0.00259241	1.1418	0.393018
ENSG00000100985.7	MMP9	MMP9	4318	NM_004994.2	ENST00000372330.3	1.88629e-05	0.0030981	1.11633	3.56017
ENSG00000175287.18	PHYHD1	PHYHD1	254295	NM_174933.3;NA;NM_001100876.1;NM_001100877.1	ENST00000308941.9;ENST00000353176.9;ENST00000372592.7;ENST00000419552.5;ENST00000419872.1;ENST00000421063.6;ENST00000426694.5;ENST00000428610.5;ENST00000442837.5	2.5178e-05	0.00355246	-1.08561	3.07359
ENSG00000137558.7	PI15	PI15	51050	NM_001324403.1;NA	ENST00000260113.6;ENST00000523773.1	4.3226e-05	0.00459848	1.52192	0.606024
ENSG00000152049.6	KCNE4	KCNE4	23704	NM_080671.3	ENST00000281830.3	6.48764e-05	0.00557171	1.17672	3.66779
ENSG00000077274.8	CAPN6	CAPN6	827	NM_014289.3	ENST00000324068.1	0.000175542	0.0100744	-1.20319	-1.33735
ENSG00000205002.3	AARD	AARD	441376	NM_001025357.2	ENST00000378279.3	0.000229601	0.01138	1.30783	2.56215
ENSG00000126709.14	IFI6	IFI6	2537	NA;NM_002038.3	ENST00000339145.8;ENST00000361157.10;ENST00000362020.4	0.000239245	0.0116376	1.0621	6.18517
ENSG00000196482.16	ESRRG	ESRRG	2104	NM_001243506.1;NM_001243514.1;NM_001243505.1;NM_206594.2;NM_001243518.1;NM_001243513.1;NM_001134285.2;NM_001243515.1;NM_001438.3;NA;NM_001243507.1;NM_001243512.1;NM_001243510.2;NM_001243509.1	ENST00000359162.6;ENST00000360012.7;ENST00000361395.6;ENST00000361525.7;ENST00000366937.5;ENST00000366938.6;ENST00000366940.6;ENST00000391890.7;ENST00000408911.7;ENST00000459955.5;ENST00000463665.5;ENST00000469486.5;ENST00000475275.5;ENST00000481543.1;ENST00000487276.5;ENST00000493603.5;ENST00000493748.5;ENST00000616180.4	0.00027292	0.0121882	-1.08443	0.347299
ENSG00000179456.10	ZBTB18	ZBTB18	10472	NM_205768.2;NM_001278196.1	ENST00000358704.4;ENST00000622512.1	0.000309157	0.0129658	-1.15763	3.75993
ENSG00000170561.12	IRX2	IRX2	153572	NM_033267.4;NM_001134222.1	ENST00000302057.5;ENST00000382611.10	0.000711091	0.0210655	-1.08317	2.7153
ENSG00000103569.9	AQP9	AQP9	366	NM_001320635.1;NA;NM_001320636.1	ENST00000219919.8;ENST00000536493.1;ENST00000558772.5	0.0008329	0.0231883	1.04313	-0.911139
ENSG00000165474.5	GJB2	GJB2	2706	NA;NM_004004.5	ENST00000382844.1;ENST00000382848.4	0.00110919	0.0265569	1.00503	3.86979
ENSG00000198944.5	SOWAHA	SOWAHA	134548	NM_175873.5	ENST00000378693.3	0.00170969	0.0340448	-1.24709	-0.00213134
ENSG00000060718.20	COL11A1	COL11A1	1301	NM_001190709.1;NM_080629.2;NM_001854.3;NA;NM_080630.3	ENST00000353414.8;ENST00000358392.6;ENST00000370096.7;ENST00000427239.5;ENST00000447608.1;ENST00000512756.5	0.0025336	0.0413869	1.08155	4.73149
ENSG00000196611.4	MMP1	MMP1	4312	NM_001145938.1	ENST00000315274.6	0.00281879	0.0444746	1.20899	1.42558
