# Supplementary material for: Multiomic profiling of ER-positive HER2-negative breast cancer reveals markers associated with metastatic spread
Source: Breast Cancer Res. 2026 Jan 12;28:12. doi: 10.1186/s13058-025-02173-9 (PMC12810005; doi:10.1186/s13058-025-02173-9)
Supplement: Supplementary file 2 — Supplementary Table 2: Summary of univariable and multivariable Cox analysis based on RFS and OS for features identified in the MOFA model and associated with lymph node involvement. [file 13058_2025_2173_MOESM2_ESM.xlsx]

## Sheet: supplementary_table2
variable	n.RFS	estimate_univariable.RFS	std.error_univariable.RFS	statistic_univariable.RFS	p.value_univariable.RFS	conf.low_univariable.RFS	conf.high_univariable.RFS	estimate_multivariable.RFS	std.error_multivariable.RFS	statistic_multivariable.RFS	p.value_multivariable.RFS	conf.low_multivariable.RFS	conf.high_multivariable.RFS	n.OS	estimate_univariable.OS	std.error_univariable.OS	statistic_univariable.OS	p.value_univariable.OS	conf.low_univariable.OS	conf.high_univariable.OS	estimate_multivariable.OS	std.error_multivariable.OS	statistic_multivariable.OS	p.value_multivariable.OS	conf.low_multivariable.OS	conf.high_multivariable.OS
PPT1_HUMAN.proteomics	130	-0.255495	0.290862	-0.878406	0.379724	-0.825574	0.314584	-0.424462	0.305957	-1.38733	0.165342	-1.02413	0.175203	NA	NA	NA	NA	NA	NA	NA	NA	NA	NA	NA	NA	NA
TSP1_HUMAN.TSP2_HUMAN.TSP3_HUMAN.proteomics	117	0.271743	0.300525	0.904228	0.365875	-0.317275	0.860762	NA	NA	NA	NA	NA	NA	117	0.0251722	0.197407	0.127514	0.898533	-0.361739	0.412083	0.290618	0.197007	1.47517	0.140167	-0.0955078	0.676744
TSP1_HUMAN.TSP2_HUMAN.proteomics	127	0.122315	0.275913	0.443311	0.657541	-0.418464	0.663095	0.177726	0.271957	0.653508	0.513429	-0.3553	0.710753	127	0.114283	0.196837	0.580598	0.561511	-0.271511	0.500077	0.291937	0.199858	1.46072	0.144092	-0.0997775	0.683652
TSP1_HUMAN.TSP2_HUMAN.1.proteomics	130	0.062741	0.271141	0.231396	0.817007	-0.468687	0.594169	0.0951162	0.268223	0.354617	0.722877	-0.43059	0.620823	130	0.123009	0.194305	0.633073	0.526686	-0.257822	0.503841	0.298669	0.207207	1.44141	0.149469	-0.107448	0.704787
TSP2_HUMAN.2.proteomics	128	0.0735984	0.279094	0.263705	0.792007	-0.473416	0.620612	0.193197	0.289453	0.667455	0.504482	-0.374121	0.760514	128	0.0806575	0.201287	0.400708	0.688635	-0.313858	0.475173	0.489479	0.22286	2.19636	0.0280664	0.0526825	0.926276
MYH11_HUMAN.proteomics	117	-0.0269443	0.275069	-0.0979547	0.921968	-0.566069	0.512181	0.122583	0.289517	0.423406	0.671999	-0.44486	0.690027	117	-0.0245436	0.201863	-0.121586	0.903227	-0.420188	0.371101	-0.0562733	0.26756	-0.210321	0.833418	-0.580681	0.468134
ACTS_BOVIN.ACTS_HUMAN.proteomics	130	-0.237058	0.255371	-0.92829	0.353257	-0.737576	0.26346	-0.112143	0.272244	-0.411921	0.680397	-0.645733	0.421446	130	-0.236272	0.182451	-1.29499	0.195323	-0.593868	0.121325	0.0539179	0.209345	0.257555	0.79675	-0.356391	0.464227
ACTS_BOVIN.ACTS_HUMAN.1.proteomics	130	-0.235115	0.255068	-0.921774	0.356646	-0.735041	0.26481	-0.0956941	0.275388	-0.347488	0.728225	-0.635446	0.44405738300000003	130	-0.198411	0.185062	-1.07213	0.28366	-0.561126	0.164304	0.0847402	0.214593	0.394889	0.692925	-0.335854	0.505334
ACTS_BOVIN.ACTS_HUMAN.2.proteomics	130	-0.203545	0.259222	-0.785215	0.432328	-0.711612	0.304521	-0.0481198	0.282648	-0.170246	0.864817	-0.6021	0.505861	130	-0.228952	0.18388	-1.24512	0.213089	-0.589349	0.131446	0.126472	0.207898	0.608336	0.542964	-0.281	0.533944
MYH10_HUMAN.MYH11_HUMAN.proteomics	130	-0.0163162	0.256447	-0.0636241	0.94927	-0.518943	0.486311	0.0428576	0.264896	0.16179	0.871471	-0.476328	0.562044	130	0.0727093	0.197329	0.368467	0.712525	-0.314048	0.459467	0.209972	0.25784	0.814351	0.415444	-0.295385	0.715328
MFGM_HUMAN.proteomics	126	-0.120583	0.254223	-0.474318	0.635273	-0.618851	0.377686	-0.109191	0.256323	-0.425992	0.670114	-0.611574	0.393192	NA	NA	NA	NA	NA	NA	NA	NA	NA	NA	NA	NA	NA
TPM2_BOVIN.TPM2_HUMAN.1.proteomics	120	-0.221768	0.259359	-0.855062	0.392517	-0.730103	0.286566	-0.137902	0.258487	-0.533496	0.59369	-0.644527	0.368723	120	-0.305884	0.184244	-1.66021	0.0968718	-0.666996	0.0552275	-0.260569	0.208387	-1.25041	0.21115	-0.669	0.147862
TPM2_HUMAN.proteomics	125	-0.0495979	0.245756	-0.201818	0.840059	-0.531272	0.432076	0.0162636	0.254145	0.0639932	0.948976	-0.481851	0.514378	125	-0.0453578	0.181184	-0.250342	0.802323	-0.400471	0.309756	0.160631	0.194082	0.827644	0.407872	-0.219763	0.541024
TSP1_HUMAN.proteomics	130	-0.0839494	0.269169	-0.311884	0.755129	-0.611511	0.443612	-0.113599	0.274093	-0.414454	0.678542	-0.650811	0.423613	130	-0.0454335	0.190968	-0.237912	0.81195	-0.419724	0.328857	0.0350878	0.198327	0.176919	0.859572	-0.353625	0.423801
CNN1_HUMAN.proteomics	126	-0.61494	0.266553	-2.307	0.0210547	-1.13737	-0.0925044	-0.445471	0.282638	-1.57612	0.114998	-0.999431	0.108489	126	-0.480556	0.187631	-2.56118	0.0104319	-0.848306	-0.112806	-0.158865	0.214537	-0.740501	0.458996	-0.579349	0.26162
CNN1_HUMAN.1.proteomics	130	-0.288617	0.214249	-1.34711	0.177945	-0.708538	0.131303	-0.201035	0.251543	-0.799206	0.424171	-0.694051	0.291981	130	-0.236028	0.157645	-1.49722	0.134337	-0.545006	0.0729499	-0.00596907	0.210812	-0.0283146	0.977411	-0.419154	0.407216
CNN1_HUMAN.2.proteomics	129	-0.467851	0.235733	-1.98467	0.0471814	-0.929879	-0.00582354	-0.354094	0.265566	-1.33336	0.182415	-0.874594	0.166406	129	-0.419458	0.173327	-2.42003	0.0155192	-0.759173	-0.0797423	-0.0856708	0.197444	-0.4339	0.664361	-0.472653	0.301312
ACTH_HUMAN.proteomics	130	0.00391592	0.263393	0.0148672	0.988138	-0.512324	0.520156	0.119879	0.294708	0.406774	0.684174	-0.457737	0.697496	130	-0.107243	0.185374	-0.578524	0.562911	-0.47057	0.256083	0.166448	0.22166	0.750915	0.452704	-0.267998	0.600893
TSP1_HUMAN.2.proteomics	128	-0.131288	0.266259	-0.493086	0.621952	-0.653146	0.390569	-0.127929	0.26684	-0.479423	0.631638	-0.650927	0.395068	128	-0.228365	0.187629	-1.21711	0.223562	-0.59611	0.139381	-0.0904859	0.185833	-0.486922	0.626314	-0.454711	0.273739
TSP1_HUMAN.3.proteomics	130	0.0463924	0.265805	0.174536	0.861445	-0.474575	0.56736	-0.00630666	0.27047	-0.0233174	0.981397	-0.536418	0.523805	130	0.0823538	0.187398	0.439459	0.660329	-0.284939	0.449647	0.108812	0.206624	0.526617	0.59846	-0.296163	0.513786
TAGL_HUMAN.proteomics	130	-0.255241	0.240139	-1.06289	0.287832	-0.725906	0.215423	-0.133465	0.252312	-0.528968	0.596828	-0.627987	0.361057	130	-0.188198	0.179788	-1.04678	0.295202	-0.540576	0.16418	0.110499	0.197278	0.560122	0.575396	-0.276158	0.497156
TAGL_HUMAN.2.proteomics	130	-0.152018	0.249832	-0.608478	0.54287	-0.64168	0.337645	-0.00328092	0.270488	-0.0121296	0.990322	-0.533427	0.526865	130	-0.13995	0.181474	-0.771185	0.440597	-0.495632	0.215732	0.182937	0.204675	0.893795	0.371432	-0.218218	0.584093
MFGM_HUMAN.2.proteomics	124	-0.190422	0.267295	-0.712403	0.476215	-0.71431	0.333466	-0.167302	0.272716	-0.613464	0.53957	-0.701816	0.367213	NA	NA	NA	NA	NA	NA	NA	NA	NA	NA	NA	NA	NA
CNN1_HUMAN.3.proteomics	127	-0.393431	0.240853	-1.63349	0.102366	-0.865495	0.0786324	-0.25286	0.275191	-0.918853	0.358172	-0.792224	0.286504	127	-0.404376	0.174641	-2.31546	0.0205875	-0.746666	-0.062085	-0.0777181	0.206269	-0.37678	0.706337	-0.481998	0.326562
TPM1_HUMAN.7.proteomics	117	-0.314088	0.271146	-1.15837	0.246712	-0.845526	0.217349	-0.315428	0.286206	-1.1021	0.270417	-0.876381	0.245524	117	-0.282048	0.201091	-1.40259	0.160739	-0.676179	0.112083	-0.295272	0.218764	-1.34973	0.177103	-0.724042	0.133497
TSP1_HUMAN.4.proteomics	130	-0.0365282	0.271355	-0.134614	0.892917	-0.568374	0.495317	-0.0907647	0.290096	-0.312878	0.754374	-0.659343	0.477814	130	-0.0516463	0.190803	-0.270678	0.786638	-0.425614	0.322321	0.0192096	0.207453	0.0925972	0.926224	-0.387391	0.425811
TSP1_HUMAN.5.proteomics	130	0.00817072	0.262787	0.0310926	0.975196	-0.506882	0.523223	-0.0522596	0.271709	-0.192337	0.847478	-0.584799	0.48028	130	0.0250266	0.188893	0.132491	0.894596	-0.345197	0.39525	0.0357493	0.221652	0.161286	0.871868	-0.39868	0.470178
TPM1_HUMAN.8.proteomics	126	-0.0069224	0.260185	-0.0266057	0.978774	-0.516875	0.50303	0.00767866	0.260739	0.0294495	0.976506	-0.503361	0.518719	126	-0.100036	0.188865	-0.52967	0.596341	-0.470206	0.270133	-0.0184758	0.194872	-0.0948096	0.924466	-0.400419	0.363467
LMOD1_HUMAN.proteomics	129	-0.157446	0.233339	-0.674752	0.499833	-0.614781	0.299889	-0.0304555	0.26103	-0.116674	0.907118	-0.542065	0.481154	129	-0.285809	0.148822	-1.92047	0.0547982	-0.577494	0.00587713	-0.052815	0.185162	-0.285237	0.775463	-0.415726	0.310096
LMOD1_HUMAN.1.proteomics	118	-0.2817	0.261521	-1.07716	0.281409	-0.794273	0.230872	-0.11372	0.291203	-0.390516	0.696155	-0.684467	0.457028	118	-0.479019	0.191585	-2.50029	0.012409	-0.854519	-0.103519	-0.118069	0.20766	-0.568567	0.56965	-0.525075	0.288938
TIMP3_HUMAN.proteomics	126	0.00238578	0.29717	0.00802833	0.993594	-0.580058	0.584829	-0.00734168	0.288884	-0.0254139	0.979725	-0.573544	0.558861	NA	NA	NA	NA	NA	NA	NA	NA	NA	NA	NA	NA	NA
MYH11_HUMAN.1.proteomics	128	-0.285379	0.278148	-1.026	0.304894	-0.830539	0.259781	-0.236809	0.283673	-0.834797	0.403832	-0.792798	0.319179	128	-0.33798	0.203244	-1.66293	0.0963274	-0.736331	0.0603714	-0.199378	0.212656	-0.937563	0.348469	-0.616176	0.21742
PRELP_HUMAN.proteomics	130	-0.22016	0.234515	-0.938789	0.347839	-0.679801	0.239481	-0.111626	0.251697	-0.443494	0.657409	-0.604943	0.381691	NA	NA	NA	NA	NA	NA	NA	NA	NA	NA	NA	NA	NA
CNN1_HUMAN.4.proteomics	130	-0.375298	0.248397	-1.51088	0.130819	-0.862149	0.111552	-0.242159	0.268801	-0.900888	0.367648	-0.768999	0.28468	130	-0.349104	0.177967	-1.96163	0.0498059	-0.697913	-0.000296	-0.0546409	0.191799	-0.284887	0.775731	-0.430559	0.321278
CNN1_HUMAN.5.proteomics	127	-0.417312	0.239785	-1.74036	0.0817959	-0.887281	0.0526578	-0.228931	0.261153	-0.876614	0.380696	-0.740781	0.28292	127	-0.333724	0.176862	-1.88692	0.0591712	-0.680366	0.0129188	-0.068578	0.220283	-0.311317	0.755559	-0.500325	0.363169
VIGLN_HUMAN.proteomics	127	0.337703	0.255727	1.32056	0.186647	-0.163512	0.838917	0.48674	0.277736	1.75253	0.0796833	-0.0576129	1.03109	127	0.248092	0.19291	1.28605	0.198424	-0.130004	0.626189	0.57463	0.236399	2.43077	0.0150669	0.111297	1.03796
FLNA_HUMAN.FLNB_HUMAN.proteomics	127	0.0339259	0.254914	0.133087	0.894124	-0.465697	0.533549	0.170376	0.263973	0.64543	0.518648	-0.347001	0.687754	NA	NA	NA	NA	NA	NA	NA	NA	NA	NA	NA	NA	NA
ATIF1_HUMAN.proteomics	130	-0.205166	0.25061	-0.818666	0.412977	-0.696353	0.286021	-0.115207	0.247841	-0.46484	0.642046	-0.600967	0.370553	130	-0.243838	0.185648	-1.31344	0.189034	-0.607702	0.120025	-0.243641	0.220112	-1.1069	0.268339	-0.675053	0.187771
RSSA_HUMAN.proteomics	104	-0.170173	0.268732	-0.633245	0.526574	-0.696879	0.356533	NA	NA	NA	NA	NA	NA	104	-0.147168	0.189126	-0.778145	0.436484	-0.517849	0.223513	-0.0159093	0.217977	-0.0729862	0.941817	-0.443137	0.411318
ANXA6_HUMAN.proteomics	130	0.0685265	0.256893	0.266751	0.789661	-0.434975	0.572028	0.181908	0.283859	0.640838	0.521628	-0.374445	0.738261	130	-0.0773259	0.175123	-0.441551	0.658814	-0.420561	0.265909	0.126847	0.194971	0.650598	0.515306	-0.255288	0.508983
GFAP_HUMAN.K2C4_HUMAN.K2C73_MOUSE.K2C7_HUMAN.K2C7_MOUSE.K2C80_HUMAN.K2C8_HUMAN.proteomics	130	0.171136	0.259304	0.659984	0.509264	-0.337089	0.679362	0.269876	0.270844	0.996425	0.319044	-0.260969	0.80072	130	0.0598609	0.188868	0.316945	0.751285	-0.310314	0.430036	0.107238	0.210071	0.510484	0.609712	-0.304493	0.518968
SEPT9_HUMAN.proteomics	116	-0.259383	0.248973	-1.04181	0.297499	-0.74736	0.228594	-0.190308	0.26128	-0.728367	0.466389	-0.702408	0.321792	116	-0.0345884	0.181203	-0.190883	0.848618	-0.389739	0.320562	0.0682816	0.207626	0.328868	0.742255	-0.338658	0.475221
PPIA_HUMAN.1.proteomics	130	-0.0150996	0.249224	-0.0605864	0.951689	-0.50357	0.473371	0.0324884	0.243292	0.133537	0.893769	-0.444355	0.509332	130	0.112718	0.184081	0.612327	0.540321	-0.248074	0.47351	0.126578	0.200517	0.631259	0.527871	-0.266428	0.519585
CAPG_HUMAN.proteomics	130	0.122383	0.263859	0.46382	0.642777	-0.394772	0.639538	0.173537	0.279975	0.619831	0.535369	-0.375203	0.722277	130	0.161667	0.194974	0.82917	0.407008	-0.220476	0.54381	0.21003	0.220301	0.953378	0.340398	-0.221752	0.641812
HXK1_HUMAN.proteomics	126	-0.19539	0.252009	-0.775328	0.438146	-0.689318	0.298539	-0.149107	0.266364	-0.559787	0.575624	-0.67117	0.372956	NA	NA	NA	NA	NA	NA	NA	NA	NA	NA	NA	NA	NA
PERI_HUMAN.VIME_HUMAN.proteomics	130	0.298357	0.289339	1.03117	0.302461	-0.268736	0.865451	0.537634	0.348817	1.54131	0.123242	-0.146035	1.2213	NA	NA	NA	NA	NA	NA	NA	NA	NA	NA	NA	NA	NA
CISY_HUMAN.1.proteomics	126	0.299956	0.266743	1.12451	0.260796	-0.222851	0.822762	0.310127	0.289706	1.07049	0.284401	-0.257687	0.877941	126	0.101131	0.186697	0.541687	0.588034	-0.264788	0.46705	0.0536305	0.197002	0.272234	0.785442	-0.332486	0.439747
RABP2_HUMAN.proteomics	128	0.315194	0.291191	1.08243	0.27906	-0.255529	0.885917	0.181973	0.295805	0.615178	0.538437	-0.397795	0.761741	128	0.25224	0.198074	1.27347	0.202852	-0.135977	0.640457	0.172783	0.200866	0.860189	0.389685	-0.220907	0.566472
SEPT2_HUMAN.proteomics	128	-0.0278736	0.251325	-0.110907	0.91169	-0.520461	0.464713	0.163034	0.287484	0.567106	0.570642	-0.400425	0.726493	NA	NA	NA	NA	NA	NA	NA	NA	NA	NA	NA	NA	NA
K1C18_HUMAN.1.proteomics	130	0.175247	0.262294	0.668129	0.504051	-0.338841	0.689334	0.152844	0.255023	0.599334	0.54895	-0.346992	0.65268	130	0.109684	0.191944	0.571439	0.567702	-0.266519	0.485888	0.0961933	0.205639	0.467777	0.639944	-0.306852	0.499238
K2C8_HUMAN.proteomics	130	0.301965	0.278106	1.08579	0.277571	-0.243112	0.847043	0.303674	0.271191	1.11978	0.262808	-0.227851	0.835198	130	0.244489	0.20113	1.21558	0.224146	-0.149718	0.638696	0.145598	0.209384	0.695362	0.486829	-0.264788	0.555984
K1C13_MOUSE.K1C19_HUMAN.proteomics	130	0.234836	0.267071	0.879301	0.379238	-0.288614	0.758286	0.334313	0.267699	1.24884	0.211724	-0.190367	0.858992	130	-0.103531	0.18302	-0.565682	0.57161	-0.462245	0.255182	0.0563855	0.180103	0.313073	0.754225	-0.29661	0.409381
TBA1D_BOVIN.TBA3E_HUMAN.proteomics	130	0.0124026	0.25265	0.04909	0.960848	-0.482783	0.507588	0.122481	0.278586	0.439651	0.66019	-0.423538	0.668499	130	0.0681943	0.191879	0.355402	0.722288	-0.307882	0.444271	0.348189	0.230741	1.509	0.131298	-0.104055	0.800432
ALDR_HUMAN.proteomics	126	-0.00186036	0.27439	-0.00677997	0.99459	-0.539655	0.535934	0.102722	0.287203	0.357662	0.720596	-0.460187	0.66563	126	0.432324	0.231113	1.87061	0.0613987	-0.0206502	0.885298	0.757976	0.290568	2.6086	0.00909125	0.188474	1.32748
P85B_HUMAN.proteomics	125	-0.111902	0.277221	-0.403657	0.686465	-0.655245	0.431441	-0.1424	0.266564	-0.534207	0.593198	-0.664855	0.380055	125	-0.174956	0.185945	-0.9409	0.346756	-0.539401	0.18949	-0.190476	0.165565	-1.15046	0.249956	-0.514978	0.134026
NASP_HUMAN.1.proteomics	120	-0.169117	0.268573	-0.629688	0.528899	-0.69551	0.357276	NA	NA	NA	NA	NA	NA	120	0.0597291	0.200726	0.297565	0.766035	-0.333687	0.453145	-0.0312687	0.189625	-0.164897	0.869025	-0.402927	0.340389
EMC7_HUMAN.proteomics	108	0.154872	0.295166	0.524694	0.599796	-0.423644	0.733388	0.133638	0.297133	0.449757	0.652886	-0.448733	0.716008	108	-0.061296	0.188465	-0.325239	0.745001	-0.43068	0.308088	0.0698373	0.182967	0.381694	0.702688	-0.288771	0.428445
KT3K_HUMAN.proteomics	118	-0.193836	0.252217	-0.768528	0.442174	-0.688171	0.3005	-0.232687	0.283054	-0.82206	0.411043	-0.787462	0.322088	118	0.0488763	0.201275	0.242834	0.808134	-0.345614	0.443367	NA	NA	NA	NA	NA	NA
ILF3_HUMAN.proteomics	129	-0.331208	0.219928	-1.50598	0.132071	-0.762259	0.099843	-0.26637	0.228217	-1.16718	0.243139	-0.713668	0.180928	129	0.00868159	0.186323	0.0465942	0.962837	-0.356506	0.373869	-0.0413236	0.182752	-0.226119	0.821109	-0.39951	0.316863
NDKB_HUMAN.proteomics	125	0.0379959	0.250318	0.151791	0.879352	-0.452618	0.52861	0.0603559	0.24395	0.247411	0.80459	-0.417778	0.53849	125	0.0805253	0.192685	0.417911	0.676012	-0.297131	0.458181	0.140858	0.201607	0.698674	0.484756	-0.254285	0.536001
RABP2_HUMAN.1.proteomics	130	0.0372773	0.280359	0.132962	0.894223	-0.512217	0.586772	-0.08206	0.283174	-0.289787	0.771979	-0.63707	0.47295	130	0.322198	0.20656	1.55983	0.118801	-0.0826528	0.727049	0.196375	0.219174	0.895976	0.370266	-0.233199	0.625949
LMAN2_HUMAN.proteomics	95	0.426037	0.276896	1.53862	0.123898	-0.116669	0.968742	NA	NA	NA	NA	NA	NA	95	0.0719192	0.197688	0.363801	0.716007	-0.315543	0.459381	0.0980313	0.227502	0.430902	0.666539	-0.347865	0.543928
LYPA1_HUMAN.1.proteomics	105	-0.123254	0.301394	-0.408948	0.682578	-0.713976	0.467467	NA	NA	NA	NA	NA	NA	105	0.140504	0.213883	0.65692	0.511232	-0.278699	0.559707	-0.0706158	0.203928	-0.346279	0.729133	-0.470306	0.329075
NIBA2_HUMAN.phosphoproteomics	128	-0.366103	0.279707	-1.30888	0.190574	-0.914318	0.182112	-0.15635	0.322589	-0.484672	0.627909	-0.788613	0.475914	128	-0.673939	0.212881	-3.1658	0.00154659	-1.09118	-0.256699	-0.0232841	0.215994	-0.1078	0.914155	-0.446625	0.400057
NIBA2_HUMAN.1.phosphoproteomics	130	-0.399026	0.268096	-1.48837	0.136653	-0.924485	0.126432	-0.150518	0.305504	-0.492688	0.622233	-0.749296	0.448259	130	-0.433929	0.196755	-2.20543	0.0274237	-0.819561	-0.0482971	0.123524	0.227953	0.541883	0.587899	-0.323255	0.570303
AHNK_HUMAN.phosphoproteomics	130	-0.165802	0.246652	-0.672208	0.501451	-0.649232	0.317628	0.0781953	0.26773	0.292068	0.770234	-0.446545	0.602936	130	-0.303418	0.176344	-1.7206	0.0853228	-0.649045	0.0422097	0.176841	0.177013	0.999026	0.317782	-0.170099	0.52378
AHNK_HUMAN.1.phosphoproteomics	126	-0.685172	0.274976	-2.49175	0.0127116	-1.22412	-0.146228	-0.532268	0.310702	-1.71311	0.0866917	-1.14123	0.0766971	126	-0.491924	0.198693	-2.4758	0.0132938	-0.881355	-0.102493	-0.0290751	0.244722	-0.118809	0.905427	-0.508721	0.450571
AHNK_HUMAN.3.phosphoproteomics	130	-0.334117	0.233649	-1.43	0.152718	-0.792061	0.123826	-0.119316	0.264707	-0.450747	0.652172	-0.638133	0.399501	NA	NA	NA	NA	NA	NA	NA	NA	NA	NA	NA	NA	NA
SRC8_HUMAN.phosphoproteomics	98	0.0409018	0.327958	0.124717	0.900748	-0.601884	0.683688	NA	NA	NA	NA	NA	NA	98	-0.0102371	0.227616	-0.0449752	0.964127	-0.456357	0.435883	0.200479	0.246368	0.813737	0.415795	-0.282393	0.68335
CIZ1_HUMAN.phosphoproteomics	97	0.124219	0.323207	0.384333	0.700731	-0.509255	0.757693	0.351972	0.368435	0.955315	0.339418	-0.370148	1.07409	97	-0.0580111	0.234671	-0.247202	0.804752	-0.517958	0.401936	0.233912	0.311259	0.751503	0.45235	-0.376144	0.843967
LMNB1_HUMAN.phosphoproteomics	126	-0.273103	0.23458	-1.16422	0.244334	-0.73287	0.186665	-0.2985	0.263834	-1.13139	0.257889	-0.815606	0.218605	126	-0.320321	0.158313	-2.02334	0.043038	-0.630609	-0.0100334	-0.0745772	0.230139	-0.324052	0.745899	-0.525642	0.376488
IASPP_HUMAN.phosphoproteomics	115	-0.396029	0.272717	-1.45216	0.146457	-0.930545	0.138486	-0.200298	0.313857	-0.638184	0.523354	-0.815446	0.41485	115	-0.423969	0.197919	-2.14213	0.0321826	-0.811883	-0.0360551	-0.0856889	0.310689	-0.275803	0.7827	-0.694628	0.52325
IASPP_HUMAN.1.phosphoproteomics	100	-0.242367	0.273616	-0.885794	0.375728	-0.778644	0.29391	-0.0511827	0.280978	-0.182159	0.855458	-0.601889	0.499523	100	-0.417618	0.207013	-2.01735	0.0436592	-0.823357	-0.0118793	0.144524	0.265141	0.545083	0.585696	-0.375143	0.664191
GATA3_HUMAN.phosphoproteomics	125	-0.269626	0.263985	-1.02137	0.307081	-0.787028	0.247776	-0.203379	0.320606	-0.634358	0.525847	-0.831754	0.424997	125	-0.454344	0.18944	-2.39835	0.0164691	-0.825639	-0.083048	-0.147904	0.246921	-0.598992	0.549178	-0.63186	0.336053
HSPB1_HUMAN.phosphoproteomics	130	-0.0747797	0.260134	-0.287466	0.773756	-0.584633	0.435074	0.0570782	0.264248	0.216002	0.828986	-0.460839	0.574995	130	-0.243339	0.193307	-1.25882	0.208096	-0.622214	0.135537	0.164896	0.215305	0.76587	0.443753	-0.257095	0.586887
ZN574_HUMAN.phosphoproteomics	115	0.0746797	0.312339	0.239098	0.81103	-0.537494	0.686853	0.188688	0.35059	0.5382	0.590439	-0.498457	0.875832	115	-0.454421	0.18478	-2.45925	0.0139229	-0.816584	-0.0922577	-0.164257	0.224808	-0.730656	0.464989	-0.604872	0.276358
ABHGA_HUMAN.phosphoproteomics	113	0.157573	0.277925	0.566961	0.570741	-0.387151	0.702296	0.212337	0.32833	0.646718	0.517814	-0.431178	0.855852	113	-0.316347	0.169516	-1.86618	0.0620164	-0.648591	0.0158981	0.0497683	0.19032	0.261498	0.793709	-0.323252	0.422788
AGFG1_HUMAN.phosphoproteomics	130	0.127131	0.262186	0.484888	0.627756	-0.386744	0.641006	0.278973	0.24478	1.13969	0.254416	-0.200787	0.758733	130	-0.235981	0.185937	-1.26915	0.204389	-0.600411	0.128449	0.126914	0.166935	0.760258	0.4471	-0.200273	0.4541
CAMP1_HUMAN.phosphoproteomics	129	-0.288318	0.247978	-1.16268	0.244961	-0.774346	0.19771	-0.162043	0.302297	-0.536038	0.591932	-0.754533	0.430448	129	-0.380942	0.170733	-2.23121	0.0256669	-0.715573	-0.0463114	0.182653	0.20901688399999999	0.873867	0.382191	-0.227013	0.592319
STMN1_HUMAN.phosphoproteomics	103	-0.163185	0.294891	-0.553374	0.580007	-0.74116	0.41479035399999997	-0.221355	0.332752	-0.665225	0.505906	-0.873537	0.430827	103	-0.504448	0.241008	-2.09307	0.0363428	-0.976815	-0.0320799	NA	NA	NA	NA	NA	NA
IP3KB_HUMAN.phosphoproteomics	103	-0.319527	0.290658	-1.09932	0.271628	-0.889206	0.250153	-0.263777	0.363328	-0.726001	0.467838	-0.975887	0.448333	103	-0.177147	0.23466	-0.75491	0.450303	-0.637072	0.282778	0.0942307	0.274191	0.343667	0.731096	-0.443175	0.631636
PTPRF_HUMAN.phosphoproteomics	121	0.437999	0.303015	1.44547	0.148326	-0.155899	1.0319	0.500047	0.312463	1.60034	0.109523	-0.112369	1.11246	121	-0.118468	0.199354	-0.59426	0.552338	-0.509194	0.272258	-0.012109	0.199065	-0.0608295	0.951495	-0.402269	0.378051
RAVR1_HUMAN.phosphoproteomics	130	-0.25146	0.264709	-0.949949	0.342138	-0.770281	0.26736	0.00456027	0.307755	0.0148179	0.988177	-0.598628	0.607748	130	-0.536144	0.191589	-2.79841	0.00513551	-0.911652	-0.160637	0.0726936	0.221544	0.328123	0.742819	-0.361524	0.506911
GPN1_HUMAN.phosphoproteomics	130	-0.284156	0.260047	-1.09271	0.274521	-0.793839	0.225527	-0.211743	0.284616	-0.743961	0.4569	-0.769579	0.346093	130	-0.0690421	0.185317	-0.372562	0.709475	-0.432257	0.294173	0.270063	0.239624	1.12703	0.259729	-0.19959	0.739717
MAGD2_HUMAN.2.phosphoproteomics	116	-0.184088	0.27535	-0.66856	0.503776	-0.723765	0.355588	-0.0870601	0.296201	-0.293922	0.768817	-0.667603	0.493483	116	-0.150839	0.188031	-0.802205	0.422434	-0.519373	0.217694	-0.0319043	0.220314	-0.144813	0.884858	-0.463711	0.399902
AFAD_HUMAN.2.phosphoproteomics	121	-0.133262	0.246478	-0.540663	0.58874	-0.616351	0.349827	0.0349304	0.263208	0.13271	0.894422	-0.480947	0.550808	121	-0.211976	0.181447	-1.16826	0.242704	-0.567606	0.143653	-0.084131	0.16174	-0.520162	0.602951	-0.401136	0.232874
COBL1_HUMAN.2.phosphoproteomics	103	-0.092326	0.362199	-0.254904	0.798797	-0.802223	0.617571	NA	NA	NA	NA	NA	NA	103	-0.274671	0.226453	-1.21293	0.225157	-0.718511	0.169168	0.0609264	0.210021	0.290096	0.771742	-0.350707	0.47256
FLNA_HUMAN.1.phosphoproteomics	111	-0.156136	0.282467	-0.552758	0.580429	-0.709762	0.397489	-0.0208718	0.290205	-0.0719207	0.942665	-0.589664	0.54792	111	-0.333738	0.214163	-1.55833	0.119154	-0.75349	0.0860145	-0.052364	0.203856	-0.256867	0.797281	-0.451915	0.347187
MTMR6_HUMAN.1.phosphoproteomics	126	-0.264085	0.232159	-1.13752	0.255323	-0.719109	0.190939	-0.0786727	0.259512	-0.303157	0.76177	-0.587306	0.429961	126	-0.470236	0.149344	-3.14867	0.00164016	-0.762945	-0.177526	-0.0274857	0.175127	-0.156948	0.875286	-0.370728	0.315756
RBP2_HUMAN.phosphoproteomics	103	-0.257043	0.352755	-0.728671	0.466203	-0.948431	0.434345	-0.0802575	0.407023	-0.197182	0.843685	-0.878008	0.717493	103	0.0129032	0.252307	0.051141	0.959213	-0.481609	0.507416	NA	NA	NA	NA	NA	NA
MRTFB_HUMAN.phosphoproteomics	127	-0.436837	0.289379	-1.50957	0.131154	-1.00401	0.130336	-0.381994	0.315117	-1.21223	0.225424	-0.999611	0.235623	127	-0.71618	0.203001	-3.52797	4.19e-4	-1.11405	-0.318306	-0.441464	0.231158	-1.9098	0.0561595	-0.894524	0.0115967
TB182_HUMAN.4.phosphoproteomics	130	-0.141401	0.226907	-0.623167	0.533174	-0.586132	0.303329	-0.00591513	0.270178	-0.0218934	0.982533	-0.535455	0.523625	130	-0.251503	0.155246	-1.62003	0.105226	-0.555779	0.0527731	0.187808	0.169803	1.10604	0.268711	-0.144999	0.520615
PDLI5_HUMAN.5.phosphoproteomics	127	-0.558456	0.239595	-2.33083	0.0197622	-1.02805	-0.0888582	-0.350162	0.267291	-1.31004	0.190183	-0.874043	0.17372	127	-0.555238	0.189517	-2.92975	0.00339239	-0.926685	-0.183791	-0.152313	0.203102	-0.749931	0.453296	-0.550386	0.245761
SC16A_HUMAN.1.phosphoproteomics	128	-0.153264	0.260315	-0.588764	0.55602	-0.663472	0.356944	0.0414047	0.29112	0.142225	0.886902	-0.529181	0.61199	128	-0.264181	0.189934	-1.39091	0.164254	-0.636445	0.108083	0.0809259	0.183354	0.441365	0.658949	-0.278441	0.440293
AHNK_HUMAN.17.phosphoproteomics	130	-0.45738	0.249378	-1.83409	0.0666413	-0.946151	0.0313912	-0.231051	0.27431	-0.8423	0.39962	-0.768688	0.306586	130	-0.529985	0.184108	-2.87867	0.00399354	-0.890829	-0.169141	0.0185179	0.212569	0.0871147	0.93058	-0.39811	0.435146
CELR3_HUMAN.phosphoproteomics	130	-0.428837	0.263121	-1.62981	0.103141	-0.944545	0.0868698	-0.198491	0.290314	-0.683711	0.494158	-0.767496	0.370514	130	-0.500707	0.182324	-2.74624	0.00602818	-0.858055	-0.143358	-0.0118426	0.219735	-0.0538947	0.957019	-0.442516	0.418831
LARP1_HUMAN.phosphoproteomics	94	-0.0275707	0.368654	-0.0747874	0.940384	-0.750119	0.694978	-0.168725	0.432033	-0.390537	0.696139	-1.01549	0.678044	94	0.294568	0.282652	1.04216	0.297339	-0.25942	0.848556	0.22122	0.278035	0.795657	0.426231	-0.323718	0.766158
AGAP1_HUMAN.phosphoproteomics	127	-0.0781408	0.263455	-0.2966	0.766772	-0.594503	0.438221	-0.034672	0.270531	-0.128163	0.89802	-0.564902	0.495558	127	-0.0761671	0.187426	-0.406386	0.684459	-0.443514	0.29118	-0.187485	0.22574	-0.830535	0.406236	-0.629928	0.254958
TOM1_HUMAN.1.phosphoproteomics	102	-0.353196	0.28367	-1.24509	0.213097	-0.90918	0.202787	-0.180844	0.31316	-0.577483	0.563613	-0.794626	0.432937	102	-0.574478	0.242381	-2.37015	0.0177811	-1.04954	-0.0994203	NA	NA	NA	NA	NA	NA
PKHA5_HUMAN.1.phosphoproteomics	124	-0.398191	0.2757	-1.44429	0.148657	-0.938553	0.142171	-0.204972	0.321779	-0.636997	0.524127	-0.835648	0.425703	124	-0.438188	0.205203	-2.13539	0.0327294	-0.840379	-0.0359973	0.0898847	0.226846	0.396237	0.69193	-0.354725	0.534494
C2D1A_HUMAN.phosphoproteomics	113	0.0202146	0.296429	0.0681937	0.945631	-0.560776	0.601205	0.218153	0.332596	0.655909	0.511883	-0.433724	0.87003	113	-0.595556	0.212657	-2.80055	0.00510155	-1.01235	-0.178756	-0.295064	0.209554	-1.40806	0.159114	-0.705781	0.115654
HSPB1_HUMAN.4.phosphoproteomics	130	0.118331	0.263736	0.448674	0.653667	-0.398581	0.635244	0.202833	0.26583	0.763018	0.445453	-0.318184	0.72385	130	-0.320285	0.190302	-1.68304	0.0923679	-0.693271	0.0526998	0.0319996	0.204943	0.156139	0.875923	-0.369681	0.43368
VINEX_HUMAN.3.phosphoproteomics	108	-0.138473	0.315326	-0.439141	0.66056	-0.756501	0.479556	0.198247	0.313981	0.6314	0.527779	-0.417144	0.813638	NA	NA	NA	NA	NA	NA	NA	NA	NA	NA	NA	NA	NA
AHNK_HUMAN.41.phosphoproteomics	130	-0.270981	0.252879	-1.07158	0.283907	-0.766614	0.224652	-0.0018456	0.277445	-0.00665211	0.994692	-0.545629	0.541937	130	-0.25453	0.188816	-1.34804	0.177647	-0.624602	0.115541	0.195692	0.187019	1.04637	0.295388	-0.170859	0.562244
MAVS_HUMAN.phosphoproteomics	129	-0.226379	0.283289	-0.799108	0.424228	-0.781615	0.328858	-0.135784	0.290324	-0.4677	0.639999	-0.704809	0.43324	129	-0.0451735	0.192018	-0.235257	0.814009	-0.421521	0.331174	-0.00224354	0.188976	-0.0118721	0.990528	-0.37263	0.368143
GTF2I_HUMAN.phosphoproteomics	121	0.0849307	0.286686	0.29625	0.767039	-0.476964	0.646825	0.217435	0.291292	0.74645	0.455396	-0.353487	0.788358	121	-0.150104	0.202168	-0.742475	0.457799	-0.546346	0.246137	-0.144207	0.231979	-0.621637	0.53418	-0.598876	0.310463
IASPP_HUMAN.4.phosphoproteomics	112	-0.118867	0.273359	-0.434839	0.663679	-0.654642	0.416907	0.0794697	0.293106	0.271129	0.786291	-0.495008	0.653947	112	-0.244269	0.203033	-1.2031	0.228936	-0.642206	0.153668	0.286111	0.282722	1.01199	0.311545	-0.268015	0.840236
TB182_HUMAN.5.phosphoproteomics	130	-0.394749	0.260777	-1.51374	0.130092	-0.905863	0.116365	-0.158526	0.292658	-0.541677	0.588041	-0.732125	0.415073	130	-0.457662	0.194301	-2.35543	0.0185013	-0.838485	-0.0768393	0.0910363	0.223343	0.407608	0.683562	-0.346708	0.528781
DOCK1_HUMAN.phosphoproteomics	101	-0.170895	0.311641	-0.548372	0.583437	-0.781701	0.43991	0.0554032	0.364509	0.151994	0.879192	-0.659021	0.769827	101	-0.254981	0.210199	-1.21305	0.225113	-0.666963	0.157001	0.0415627	0.240702	0.172673	0.862908	-0.430204	0.513329
RXRA_HUMAN.phosphoproteomics	123	-0.0167235	0.283968	-0.058892	0.953038	-0.573291	0.539844	0.206005	0.336143	0.61285	0.539975	-0.452822	0.864832	123	-0.340223	0.185901	-1.83013	0.0672306	-0.704583	0.0241364	-0.00928224	0.222955	-0.0416327	0.966791	-0.446267	0.427702
IASPP_HUMAN.5.phosphoproteomics	109	-0.276283	0.316091	-0.87406	0.382085	-0.89581	0.343245	-0.0474405	0.340688	-0.139249	0.889253	-0.715176	0.620295	109	-0.214989	0.220621	-0.974473	0.329822	-0.647398	0.21742	0.323616	0.270356	1.197	0.231308	-0.206273	0.853504
TRPS1_HUMAN.2.phosphoproteomics	113	0.305048	0.309428	0.985843	0.32421	-0.301421	0.911516	NA	NA	NA	NA	NA	NA	NA	NA	NA	NA	NA	NA	NA	NA	NA	NA	NA	NA	NA
MK03_HUMAN.phosphoproteomics	128	0.0448866	0.279231	0.160751	0.87229	-0.502396	0.592169	0.256033	0.322636	0.793566	0.427448	-0.376322	0.888387	128	-0.328342	0.157547	-2.08409	0.0371524	-0.637128	-0.0195549	-0.10717	0.248166	-0.431847	0.665853	-0.593566	0.379227
MAGI2_HUMAN.phosphoproteomics	106	0.340339	0.364751	0.933074	0.350782	-0.374559	1.05524	NA	NA	NA	NA	NA	NA	106	-0.443438	0.22548	-1.96665	0.0492241	-0.88537	-0.0015065	NA	NA	NA	NA	NA	NA
ANS1A_HUMAN.phosphoproteomics	127	0.109079	0.271437	0.401856	0.68779	-0.422928	0.641086	-0.0538922	0.274367	-0.196423	0.844279	-0.591642	0.483858	127	0.0233431	0.19806	0.117858	0.90618	-0.364848	0.411534	-0.199483	0.174141	-1.14552	0.251993	-0.540793	0.141828
IASPP_HUMAN.6.phosphoproteomics	109	-0.407569	0.263412	-1.54727	0.121798	-0.923847	0.108708	NA	NA	NA	NA	NA	NA	109	-0.443367	0.196829	-2.25255	0.0242875	-0.829145	-0.0575894	0.0685074	0.270107	0.25363	0.799781	-0.460893	0.597908
AKP13_HUMAN.3.phosphoproteomics	130	0.131393	0.270056	0.48654	0.626584	-0.397907	0.660694	0.263931	0.279403	0.944627	0.344849	-0.283688	0.811551	130	-0.065544	0.181663	-0.360801	0.718248	-0.421596	0.290508	0.142369	0.198883	0.715842	0.474089	-0.247435	0.532172
AHNK_HUMAN.61.phosphoproteomics	130	-0.42576	0.24994	-1.70345	0.0884846	-0.915634	0.0641142	-0.20714	0.287083	-0.721534	0.470581	-0.769813	0.355532	130	-0.450165	0.183995	-2.44661	0.0144207	-0.810789	-0.0895404	0.0934279	0.20076866300000001	0.465351	0.64168	-0.300071	0.486927
ZC11A_HUMAN.phosphoproteomics	122	-0.204906	0.289174	-0.708591	0.478578	-0.771676	0.361864	-0.117452	0.268546	-0.437362	0.661849	-0.643793	0.408889	122	-0.0271612	0.196559	-0.138184	0.890095	-0.41241	0.358087	0.14638	0.183165	0.799174	0.42419	-0.212616	0.505376
MTA70_HUMAN.1.phosphoproteomics	112	-0.153614	0.307542	-0.49949	0.617434	-0.756386	0.449158	-0.098763	0.313776	-0.314757	0.752946	-0.713752	0.516226	112	0.0267705	0.209093	0.128031	0.898124	-0.383045	0.436586	0.266401	0.225971	1.17892	0.238432	-0.176494	0.709296
LIMA1_HUMAN.1.phosphoproteomics	128	0.142905	0.268262	0.532707	0.594236	-0.382879	0.66869	0.286729	0.282824	1.01381	0.310675	-0.267595	0.841053	128	-0.338688	0.186403	-1.81697	0.0692223	-0.704032	0.0266552	0.00467572	0.201927	0.0231555	0.981526	-0.391094	0.400445
MBD1_HUMAN.phosphoproteomics	126	-0.340051	0.277235	-1.22658	0.21998	-0.883421	0.203319	-0.0681366	0.290505	-0.234546	0.814561	-0.637515	0.501242	126	-0.13722	0.200481	-0.68445	0.493691	-0.530156	0.255717	0.142589	0.192214	0.741823	0.458195	-0.234144	0.519323
ARHG5_HUMAN.3.phosphoproteomics	118	0.140512	0.271527	0.517487	0.604817	-0.391672	0.672696	0.122905	0.286156	0.429505	0.667556	-0.437951	0.683761	118	0.116741	0.204473	0.570936	0.568043	-0.284019	0.517501	0.00857642	0.204998	0.0418367	0.966629	-0.393212	0.410365
SRRT_HUMAN.phosphoproteomics	128	-0.0356602	0.257084	-0.13871	0.889679	-0.539535	0.468215	-0.0114178	0.254139	-0.0449273	0.964165	-0.509521	0.486685	128	0.1489	0.193695	0.768734	0.442051	-0.230735	0.528535	0.0389389	0.202574	0.19222	0.84757	-0.3581	0.435978
RBP2_HUMAN.4.phosphoproteomics	125	0.169154	0.276049	0.612769	0.540029	-0.371891	0.7102	0.207838	0.299227	0.694584	0.487316	-0.378636	0.794312	125	-0.166928	0.188112	-0.887386	0.374871	-0.535621	0.201765	-0.0679692	0.19617	-0.346481	0.728981	-0.452456	0.316517
SC16A_HUMAN.4.phosphoproteomics	125	-0.106587	0.288014	-0.370075	0.711327	-0.671084	0.45791	0.0775437	0.312868	0.247848	0.804252	-0.535666	0.690754	125	-0.401917	0.211521	-1.90013	0.0574161	-0.81649	0.0126562	-0.00418367	0.194406	-0.0215203	0.982831	-0.385212	0.376844
U3KQB5_HUMAN.phosphoproteomics	127	0.257702	0.280773	0.91783	0.358708	-0.292603	0.808008	0.367009	0.294836	1.24479	0.213209	-0.210859	0.944877	127	-0.0580238	0.186296	-0.311459	0.755451	-0.423158	0.307111	0.244076	0.203156	1.20143	0.229586	-0.154101	0.642254
AHNK_HUMAN.65.phosphoproteomics	119	-0.448265	0.290978	-1.54055	0.123427	-1.01857	0.122041	-0.315127	0.326624	-0.964802	0.334644	-0.955298	0.325044	119	-0.216354	0.2135	-1.01337	0.310884	-0.634807	0.202098	-0.0522208	0.206243	-0.2532	0.800114	-0.45645	0.352008
STAT1_HUMAN.1.phosphoproteomics	123	0.383053	0.295774	1.29509	0.195289	-0.196653	0.962759	0.298565	0.301108	0.991553	0.321415	-0.291596	0.888726	123	0.0771573	0.196531	0.392596	0.694618	-0.308037	0.462351	0.0715609	0.206231	0.346994	0.728596	-0.332644	0.475766
DBNL_HUMAN.1.phosphoproteomics	129	-0.305671	0.241746	-1.26443	0.206076	-0.779485	0.168143	-0.0847031	0.277291	-0.305467	0.760011	-0.628183	0.458777	129	-0.452685	0.169783	-2.66625	0.00767032	-0.785454	-0.119915	0.0985371	0.181688	0.542343	0.587582	-0.257564	0.454639
RBPMS_HUMAN.phosphoproteomics	96	-0.0088035	0.330958	-0.0266001	0.978779	-0.657469	0.639862	0.244336	0.361801	0.675332	0.499465	-0.464781	0.953452	96	-0.149495	0.252496	-0.59207	0.553804	-0.644379	0.345388	0.371713	0.295154	1.25939	0.207891	-0.206779	0.950205
RAPH1_HUMAN.1.phosphoproteomics	130	-0.565964	0.235188	-2.40644	0.016109	-1.02692	-0.105005	-0.415789	0.282156	-1.47361	0.140586	-0.968804	0.137227	130	-0.37183	0.168046	-2.21267	0.0269206	-0.701193	-0.0424657	-0.0752858	0.190118	-0.395996	0.692108	-0.44791	0.297338
SMAG2_HUMAN.phosphoproteomics	129	-0.314672	0.255421	-1.23197	0.21796	-0.815288	0.185945	-0.199092	0.322052	-0.618198	0.536445	-0.830301	0.432118	129	-0.389311	0.184504	-2.11004	0.0348546	-0.750932	-0.0276903	0.151801	0.25728	0.590025	0.555174	-0.352458	0.65606
MACF1_HUMAN.1.phosphoproteomics	118	0.0233712	0.27529	0.0848969	0.932343	-0.516187	0.562929	0.225224	0.304438	0.739802	0.45942	-0.371464	0.821913	118	-0.384081	0.208228	-1.84452	0.0651077	-0.792201	0.0240392	0.102205	0.193276	0.528802	0.596943	-0.276609	0.481019
AHNK_HUMAN.73.phosphoproteomics	130	-0.61462	0.267212	-2.30012	0.0214413	-1.13835	-0.0908943	-0.407305	0.294866	-1.38132	0.16718	-0.985231	0.170622	130	-0.252445	0.192706	-1.31	0.190197	-0.630142	0.125253	0.105717	0.182844	0.578182	0.563141	-0.252651	0.464086
AHNK_HUMAN.81.phosphoproteomics	129	-0.334882	0.25262	-1.32564	0.18496	-0.830007	0.160244	-0.0798547	0.275582	-0.289768	0.771994	-0.619985	0.460275	129	-0.165383	0.191007	-0.865848	0.386573	-0.539751	0.208984	0.14941	0.200069	0.746793	0.455189	-0.242718	0.541538
APBB2_HUMAN.2.phosphoproteomics	130	-0.119355	0.254026	-0.469852	0.638461	-0.617236	0.378527	0.00700269	0.270633	0.0258752	0.979357	-0.523428	0.537434	130	-0.474183	0.153564	-3.08785	0.00201613	-0.775164	-0.173202	-0.000708	0.163524	-0.00432974	0.996545	-0.32121	0.319794
LNP_HUMAN.phosphoproteomics	108	-0.577222	0.211026	-2.73531	0.00623208	-0.990824	-0.163619	-0.45142	0.239536	-1.88456	0.0594897	-0.920903	0.0180627	108	-0.671865	0.171084	-3.9271	8.6e-5	-1.00718	-0.336546	-0.13381	0.213573	-0.626531	0.530967	-0.552406	0.284786
UBE2O_HUMAN.phosphoproteomics	127	0.238281	0.285143	0.835654	0.403349	-0.320589	0.797151	0.162868	0.256877	0.634031	0.52606	-0.340601	0.666337	127	-0.0512831	0.187685	-0.27324	0.784668	-0.419139	0.316573	0.00196781	0.18968	0.0103744	0.991723	-0.369798	0.373734
CDC23_HUMAN.phosphoproteomics	116	-0.303811	0.308664	-0.984278	0.324979	-0.908782	0.301159	-0.164085	0.36826	-0.445568	0.655909	-0.88586	0.557691	116	-0.377051	0.218078	-1.72897	0.0838138	-0.804475	0.0503738	0.0761137	0.211375	0.360088	0.718781	-0.338174	0.490402
RHG35_HUMAN.phosphoproteomics	127	-0.409044	0.234332	-1.74557	0.0808859	-0.868327	0.0502397	-0.20518	0.254578	-0.805962	0.420265	-0.704144	0.293784	127	-0.409193	0.17474	-2.34173	0.0191946	-0.751676	-0.0667097	0.145957	0.193501	0.754296	0.450671	-0.233298	0.525213
I2BP2_HUMAN.2.phosphoproteomics	111	0.0524774	0.26927	0.194888	0.845481	-0.475282	0.580237	-0.0828197	0.281973	-0.293715	0.768976	-0.635477	0.469838	111	0.395062	0.224681	1.75832	0.0786925	-0.0453048	0.835428	NA	NA	NA	NA	NA	NA
I2BPL_HUMAN.1.phosphoproteomics	123	-0.0362058	0.282045	-0.128369	0.897857	-0.589003	0.516591	-0.2433	0.302146	-0.80524	0.420681	-0.835495	0.348895	123	0.123492	0.201674	0.612332	0.540318	-0.271783	0.518766	-0.202789	0.212897	-0.952518	0.340834	-0.62006	0.214483
ILF3_HUMAN.2.phosphoproteomics	119	-0.328176	0.294495	-1.11437	0.265121	-0.905376	0.249024	-0.257423	0.345508	-0.745057	0.456237	-0.934605	0.419759	119	-0.336072	0.207087	-1.62285	0.104621	-0.741956	0.0698115	-0.171585	0.235103	-0.729829	0.465495	-0.632379	0.289209
ADA17_HUMAN.phosphoproteomics	122	0.0345912	0.267654	0.129238	0.897169	-0.490002	0.559184	0.281301	0.285229	0.986227	0.324022	-0.277738	0.840339	122	-0.220267	0.179441	-1.22752	0.219626	-0.571964	0.13143	0.14416	0.173822	0.829353	0.406905	-0.196525	0.484845
GAB1_HUMAN.phosphoproteomics	99	0.0126438	0.308744	0.0409525	0.967334	-0.592482	0.61777	0.257124	0.363903	0.706573	0.479832	-0.456113	0.970362	99	-0.28242	0.25466	-1.10901	0.267427	-0.781545	0.216705	0.24162	0.338248	0.714327	0.475025	-0.421334	0.904573
VEZF1_HUMAN.phosphoproteomics	94	0.180497	0.341623	0.528352	0.597255	-0.489072	0.850067	0.385445	0.359563	1.07198	0.283727	-0.319285	1.0901746940000001	94	-0.245494	0.263353	-0.932186	0.35124	-0.761657	0.270669	0.0659826	0.260456	0.253334	0.80001	-0.444503	0.576468
DAB2_HUMAN.phosphoproteomics	115	-0.210207	0.249595	-0.84219	0.399682	-0.699404	0.278991	-0.0336706	0.255589	-0.131737	0.895192	-0.534616	0.467275	NA	NA	NA	NA	NA	NA	NA	NA	NA	NA	NA	NA	NA
ZYX_HUMAN.4.phosphoproteomics	126	-0.188494	0.262502	-0.718067	0.472716	-0.702988	0.326	0.0255831	0.290213	0.088153	0.929755	-0.543224	0.59439	126	-0.360583	0.186316	-1.93534	0.0529491	-0.725755	0.00458863	0.1953	0.216581	0.901739	0.367195	-0.229191	0.619791
HSPB1_HUMAN.8.phosphoproteomics	130	0.110233	0.248006	0.444477	0.656698	-0.37585	0.596316	0.158094	0.242703	0.651389	0.514796	-0.317595	0.633782	130	-0.291791	0.198216	-1.47209	0.140997	-0.680287	0.0967049	-0.00707692	0.201392	-0.03514	0.971968	-0.401798	0.387644
IASPP_HUMAN.8.phosphoproteomics	122	0.205965	0.305293	0.674648	0.499899	-0.392397	0.804328	0.561416	0.329357	1.70459	0.0882718	-0.0841107	1.20694	122	-0.225009	0.19554	-1.15071	0.249853	-0.608261	0.158243	0.401047	0.232503	1.72491	0.0845438	-0.054651	0.856745
MEF2D_HUMAN.1.phosphoproteomics	114	-0.145748	0.263325	-0.553491	0.579927	-0.661855	0.370359	-0.169823	0.261814	-0.64864	0.516571	-0.68297	0.343323	NA	NA	NA	NA	NA	NA	NA	NA	NA	NA	NA	NA	NA
STMN1_HUMAN.4.phosphoproteomics	128	-0.182929	0.266275	-0.686991	0.492088	-0.704819	0.338961	-0.217804	0.319222	-0.682295	0.495052	-0.843468	0.40786	128	-0.393049	0.163044	-2.41069	0.0159222	-0.712609	-0.0734887	-0.315619	0.23626772100000001	-1.33585	0.181597	-0.778695	0.147457
RFOX2_HUMAN.phosphoproteomics	97	0.00445933	0.312448	0.0142722	0.988613	-0.607928	0.616847	0.165535	0.350068	0.472865	0.63631	-0.520585	0.851655	97	-0.0624718	0.229195	-0.272571	0.785183	-0.511685	0.386742	0.266683	0.288359	0.92483	0.355055	-0.29849	0.831857
PDCD4_HUMAN.4.phosphoproteomics	126	-0.393386	0.279295	-1.4085	0.158984	-0.940794	0.154022	-0.164763	0.307392	-0.536004	0.591956	-0.767241	0.437714	126	-0.173471	0.191483	-0.905934	0.364971	-0.548771	0.201829	0.231896	0.217555	1.06592	0.286459	-0.194503	0.658296
NOP2_HUMAN.2.phosphoproteomics	116	-0.00843512	0.269604	-0.0312871	0.975041	-0.53685	0.519979	0.111225	0.258493	0.43028	0.666992	-0.395413	0.617862	116	-0.134836	0.192271	-0.701284	0.483126	-0.51168	0.242007	0.230687	0.199486	1.15641	0.247514	-0.160298	0.621672
ERBB2_HUMAN.1.phosphoproteomics	98	0.225541	0.284242	0.793483	0.427496	-0.331563	0.782645	0.477789	0.354583	1.34747	0.177829	-0.21718	1.17276	98	-0.611564	0.315261	-1.93987	0.052396	-1.22946	0.00633625	-0.255909	0.338871	-0.755183	0.450139	-0.920083	0.408265
I2BPL_HUMAN.2.phosphoproteomics	111	-0.233431	0.286392	-0.815075	0.415029	-0.79475	0.327887	-0.539508	0.308133	-1.75089	0.0799649	-1.14344	0.0644227	NA	NA	NA	NA	NA	NA	NA	NA	NA	NA	NA	NA	NA
Z512B_HUMAN.phosphoproteomics	124	-0.0291133	0.25726	-0.113167	0.909898	-0.533334	0.475107	-0.0621518	0.262949	-0.236364	0.81315	-0.577522	0.453219	124	-0.0883435	0.183183	-0.48227	0.629614	-0.447375	0.270688	0.142251	0.169179	0.840829	0.400444	-0.189334	0.473835
CRTC2_HUMAN.phosphoproteomics	123	-0.126715	0.266959	-0.474659	0.63503	-0.649946	0.396516	2.19e-4	0.303935	7.19e-4	0.999426	-0.595482	0.595919	123	-0.445267	0.19081	-2.33356	0.0196187	-0.819247	-0.071286	-0.082921	0.214898	-0.385862	0.699599	-0.504113	0.338271
MRTFB_HUMAN.1.phosphoproteomics	130	-0.337121	0.261405	-1.28965	0.197172	-0.849465	0.175223	-0.139014	0.271254	-0.512486	0.608311	-0.670661	0.392634	NA	NA	NA	NA	NA	NA	NA	NA	NA	NA	NA	NA	NA
CCAR2_HUMAN.phosphoproteomics	130	-0.201425	0.276818	-0.727642	0.466833	-0.743978	0.341129	0.0712222	0.282524	0.252093	0.800969	-0.482514	0.624958	130	-0.140761	0.201437	-0.698786	0.484686	-0.53557	0.254048	0.162788	0.170604	0.954191	0.339987	-0.171589	0.497166
TIF1B_HUMAN.3.phosphoproteomics	121	0.066339	0.285442	0.232408	0.816221	-0.493117	0.625794	0.218309	0.289276	0.754672	0.450446	-0.348663	0.78528	121	-0.14036	0.200876	-0.698742	0.484713	-0.53407	0.253349	0.164081	0.200442	0.818597	0.413016	-0.228778	0.55694
PAPOG_HUMAN.phosphoproteomics	111	-0.354064	0.271753	-1.30289	0.192613	-0.88669	0.178562	-0.300508	0.283519	-1.05992	0.28918	-0.856196	0.25518	111	-0.239963	0.19424	-1.23539	0.216684	-0.620667	0.140741	-0.0337802	0.224482	-0.150481	0.880385	-0.473757	0.406196
IQGA1_HUMAN.1.phosphoproteomics	130	-0.264169	0.270338	-0.97718	0.32848	-0.794022	0.265684	-0.109172	0.258031	-0.423098	0.672224	-0.614904	0.396559	130	-0.376219	0.201812	-1.86421	0.0622926	-0.771763	0.0193249	-0.00637142	0.178971	-0.0356002	0.971601	-0.357149	0.344406
AKA12_HUMAN.7.phosphoproteomics	100	-0.108904	0.322851	-0.33732	0.735876	-0.74168	0.523872	0.204109	0.358652	0.569101	0.569288	-0.498836	0.907054	100	-0.428314	0.234355	-1.82763	0.0676055	-0.887642	0.0310138	0.379867	0.299947	1.26645	0.205353	-0.208018	0.967751
AKA12_HUMAN.8.phosphoproteomics	118	-0.0725844	0.274628	-0.264301	0.791548	-0.610845	0.465677	0.254112	0.314926	0.806893	0.419728	-0.363133	0.871356	118	-0.61837	0.20291	-3.04751	0.00230748	-1.01607	-0.220674	-0.023246	0.242969	-0.0956747	0.923779	-0.499457	0.452965
JMY_HUMAN.phosphoproteomics	99	-0.0504502	0.285733	-0.176564	0.859851	-0.610477	0.509577	-0.248566	0.315627	-0.787531	0.430971	-0.867183	0.370051	99	-0.122125	0.21286	-0.573735	0.566147	-0.539322	0.295072	-0.189422	0.238934	-0.792781	0.427906	-0.657724	0.278879
ADDG_HUMAN.5.phosphoproteomics	115	0.271635	0.279305	0.972538	0.330783	-0.275793	0.819063	0.807468	0.337133	2.3951	0.0166157	0.146699	1.46824	115	-0.179091	0.223733	-0.800468	0.42344	-0.617601	0.259418	0.576969	0.270829	2.13038	0.0331403	0.0461535	1.10778
IASPP_HUMAN.12.phosphoproteomics	121	-0.344644	0.241881	-1.42485	0.154202	-0.818722	0.129435	-0.0739775	0.270879	-0.273101	0.784775	-0.604891	0.456936	121	-0.512195	0.166412	-3.07787	0.00208483	-0.838357	-0.186034	0.108289	0.1932	0.560499	0.575139	-0.270377	0.486954
MRTFB_HUMAN.2.phosphoproteomics	125	0.29065	0.270942	1.07274	0.283387	-0.240385	0.821686	0.39012	0.293049	1.33124	0.183109	-0.184246	0.964486	125	-0.260595	0.205165	-1.27017	0.204024	-0.662712	0.141522	-0.0622293	0.194529	-0.319896	0.749047	-0.4435	0.319041
SHRM1_HUMAN.3.phosphoproteomics	113	-0.174486	0.324626	-0.537497	0.590924	-0.810741	0.46177	-0.0945425	0.32841	-0.287879	0.773439	-0.738215	0.54913	113	-0.0107472	0.210049	-0.051165	0.959194	-0.422436	0.400942	-0.149551	0.186527	-0.801767	0.422688	-0.515138	0.216035
KHDR1_HUMAN.2.phosphoproteomics	128	-0.141319	0.243597	-0.580135	0.561824	-0.61876	0.336122	-0.0049171	0.248241	-0.0198078	0.984197	-0.491461	0.481627	128	0.0269248	0.181505	0.148342	0.882073	-0.328818	0.382668	0.189084	0.175091	1.07992	0.280178	-0.154087	0.532256
ST17B_HUMAN.phosphoproteomics	119	0.0990687	0.271786	0.364509	0.715478	-0.433623	0.63176	0.207953	0.268923	0.773282	0.439355	-0.319126	0.735032	119	0.0452785	0.205923	0.21988	0.825964	-0.358324	0.448881	0.380895	0.232817	1.63603	0.101833	-0.0754167	0.837207
RAI14_HUMAN.phosphoproteomics	113	-0.173163	0.265574	-0.652036	0.514378	-0.693678	0.347351	0.0337532	0.274422	0.122998	0.902109	-0.504104	0.57161	113	-0.423133	0.202578	-2.08874	0.0367307	-0.820178	-0.026088	-0.0160363	0.216088	-0.074212	0.940842	-0.43956	0.407488
PALLD_HUMAN.3.phosphoproteomics	130	-0.178506	0.25736	-0.693603	0.487931	-0.682923	0.325911	-0.0106254	0.29431	-0.0361028	0.9712	-0.587463	0.566212	130	-0.195868	0.187213	-1.04623	0.295454	-0.562798	0.171063	0.383208	0.202936	1.88832	0.0589837	-0.0145402	0.780956
PALLD_HUMAN.4.phosphoproteomics	113	-0.260094	0.272609	-0.954093	0.340036	-0.794398	0.274209	-0.151547	0.325954	-0.464933	0.641979	-0.790405	0.487311	113	-0.239089	0.201917	-1.1841	0.236374	-0.634839	0.15666	0.325651	0.247226	1.31722	0.187764	-0.158902	0.810205
NEBL_HUMAN.1.phosphoproteomics	101	-0.198793	0.358867	-0.553947	0.579615	-0.902159	0.504573	-0.0219753	0.359277	-0.0611654	0.951227	-0.726145	0.682194	101	-0.234675	0.250433	-0.937079	0.348718	-0.725514	0.256164	0.186626	0.226822	0.822789	0.410628	-0.257936	0.631189
TMF1_HUMAN.phosphoproteomics	114	-0.19461	0.235108	-0.827747	0.407814	-0.655413	0.266193	-0.061161	0.267055	-0.22902	0.818853	-0.584579	0.462257	114	-0.117236	0.195386	-0.600022	0.548492	-0.500185	0.265714	0.247486	0.228513	1.08303	0.278795	-0.200391	0.695364
DREB_HUMAN.3.phosphoproteomics	124	-0.23806	0.245314	-0.970427	0.331834	-0.718867	0.242748	-0.0692855	0.283122	-0.24472	0.806673	-0.624193	0.485622	124	-0.358471	0.181098	-1.97943	0.0477679	-0.713418	-0.00352475	0.166309	0.199043	0.835543	0.403412	-0.223808	0.556425
TIF1B_HUMAN.4.phosphoproteomics	129	-0.0723856	0.260106	-0.278293	0.780788	-0.582184	0.437413	0.0348158	0.280219	0.124245	0.901121	-0.514404	0.584036	129	-0.109114	0.184107	-0.592666	0.553405	-0.469958	0.25173	0.155842	0.197243	0.790101	0.429469	-0.230748	0.542432
TASOR_HUMAN.phosphoproteomics	118	0.137288	0.296864	0.46246	0.643752	-0.444555	0.719131	-0.174369	0.330846	-0.527039	0.598166	-0.822816	0.474078	NA	NA	NA	NA	NA	NA	NA	NA	NA	NA	NA	NA	NA
NEK9_HUMAN.phosphoproteomics	125	-0.043469	0.257736	-0.168657	0.866067	-0.548623	0.461685	0.0155473	0.261237	0.059514	0.952543	-0.496468	0.527563	125	-0.381899	0.189217	-2.01831	0.0435588	-0.752757	-0.0110404	-0.145015	0.180651	-0.80274	0.422125	-0.499084	0.209053
GTF2I_HUMAN.1.phosphoproteomics	123	-0.171973	0.257094	-0.66891	0.503553	-0.675867	0.331922	-0.0292787	0.260952	-0.112199	0.910665	-0.540736	0.482179	123	-0.0776409	0.186676	-0.415913	0.677473	-0.443519	0.288237	0.229364	0.204722	1.12037	0.262557	-0.171884	0.630612
MAP7_HUMAN.3.phosphoproteomics	111	-0.0162354	0.26518	-0.0612239	0.951181	-0.535979	0.503508	-0.250442	0.291157	-0.86016	0.389701	-0.821099	0.320215	111	0.0181792	0.190812	0.0952729	0.924098	-0.355806	0.392164	-0.330598	0.208522	-1.58543	0.112869	-0.739294	0.0780988
LMNA_HUMAN.6.phosphoproteomics	100	-0.0367917	0.337563	-0.108992	0.913209	-0.698402	0.624819	0.176168	0.363504	0.484639	0.627932	-0.536287	0.888624	100	-0.244924	0.255968	-0.956856	0.33864	-0.746611	0.256763	NA	NA	NA	NA	NA	NA
DC1L2_HUMAN.phosphoproteomics	125	-0.0829856	0.262572	-0.316049	0.751965	-0.597617	0.431646	0.192428	0.282112	0.682097	0.495178	-0.360502	0.745358	125	-0.246738	0.189297	-1.30344	0.192424	-0.617753	0.124278	0.317607	0.187962	1.68974	0.0910768	-0.0507908	0.686005
AFAD_HUMAN.4.phosphoproteomics	113	0.0653643	0.277586	0.235474	0.81384	-0.478693	0.609422	0.170748	0.263057	0.649092	0.516279	-0.344834	0.68633	113	-0.357729	0.279725	-1.27886	0.200947	-0.90598	0.190522	-0.148962	0.213363	-0.698164	0.485075	-0.567146	0.269221
ZC3HE_HUMAN.phosphoproteomics	125	-0.0776143	0.261936	-0.29631	0.766993	-0.590999	0.435771	0.0509689	0.270362	0.188521	0.850468	-0.478931	0.580869	125	-0.191345	0.192256	-0.995259	0.319611	-0.56816	0.185471	0.107474	0.209742	0.512409	0.608364	-0.303612	0.518559
RAPH1_HUMAN.3.phosphoproteomics	92	-0.348797	0.347213	-1.00456	0.315108	-1.02932	0.331729	NA	NA	NA	NA	NA	NA	92	-0.528715	0.191257	-2.76442	0.00570241	-0.903572	-0.153858	-0.233932	0.189661	-1.23342	0.217419	-0.605661	0.137797
RAPH1_HUMAN.4.phosphoproteomics	98	0.419273	0.391594	1.07068	0.284311	-0.348236	1.18678	0.507215	0.397259	1.27679	0.201677	-0.271398	1.28583	98	0.0623361	0.243323	0.256187	0.797807	-0.414568	0.539241	0.140902	0.196012	0.718843	0.472237	-0.243275	0.525079
LYRIC_HUMAN.1.phosphoproteomics	115	0.469391	0.303386	1.54718	0.121821	-0.125234	1.06402	0.525785	0.312911	1.6803	0.0928989	-0.08751	1.13908	115	-0.169673	0.206784	-0.820536	0.411911	-0.574962	0.235615	0.378574	0.256236	1.47745	0.139556	-0.123638	0.880787
ANKH1_HUMAN.1.phosphoproteomics	126	0.190998	0.28471	0.670851	0.502315	-0.367023	0.749018	0.183045	0.304348	0.601436	0.54755	-0.413465	0.779556	126	0.117393	0.199625	0.588068	0.556486	-0.273865	0.508652	0.117412	0.212833	0.551664	0.581178	-0.299732	0.534556
MK01_HUMAN.phosphoproteomics	122	0.0181763	0.276083	0.0658363	0.947508	-0.522937	0.559289	0.238669	0.312456	0.763849	0.444957	-0.373733	0.851071	122	-0.536175	0.150749	-3.55673	3.75e-4	-0.831638	-0.240712	NA	NA	NA	NA	NA	NA
AHNK_HUMAN.94.phosphoproteomics	125	-0.370512	0.228397	-1.62223	0.104754	-0.818162	0.077137	-0.19642	0.256171	-0.766751	0.44323	-0.698506	0.305667	125	-0.26429	0.178638	-1.47947	0.139015	-0.614414	0.0858345	-0.0387488	0.217457	-0.178191	0.858573	-0.464957	0.387459
AHNK_HUMAN.96.phosphoproteomics	113	-0.570413	0.250728	-2.27503	0.0229044	-1.06183	-0.0789949	-0.417493	0.275527	-1.51525	0.129709	-0.957517	0.12253	113	-0.238448	0.196574	-1.21302	0.225124	-0.623726	0.146831	0.08981	0.201722	0.445217	0.656163	-0.305558	0.485178
AHNK2_HUMAN.12.phosphoproteomics	106	-0.204255	0.312032	-0.654597	0.512727	-0.815828	0.407317	0.0654955	0.350228	0.187008	0.851654	-0.620938	0.75193	106	0.0597221	0.244818	0.243944	0.807274	-0.420113	0.539557	0.424912	0.2942	1.4443	0.148655	-0.151708	1.00153
AHNK_HUMAN.102.phosphoproteomics	130	-0.442169	0.252613	-1.75038	0.0800525	-0.937281	0.0529432	-0.209366	0.281263	-0.744377	0.456648	-0.760632	0.3419	130	-0.363732	0.186851	-1.94665	0.0515771	-0.729953	0.00248837	0.0844828	0.19252	0.438825	0.660788	-0.29285	0.461816
STAU2_HUMAN.phosphoproteomics	127	-0.447812	0.256429	-1.74634	0.0807521	-0.950404	0.0547798	-0.399278	0.297901	-1.3403	0.180147	-0.983154	0.184598	127	-0.554752	0.190831	-2.90704	0.00364869	-0.928774	-0.180731	-0.133273	0.211553	-0.629976	0.52871	-0.54791	0.281363
UBAP1_HUMAN.1.phosphoproteomics	112	-0.0851304	0.327333	-0.260073	0.794808	-0.726692	0.556431	0.284841	0.376603	0.756343	0.449443	-0.453288	1.02297	112	-0.875332	0.224136	-3.90537	9.41e-5	-1.31463	-0.436034	-0.368719	0.278213	-1.32531	0.185068	-0.914006	0.176569
CRTC2_HUMAN.1.phosphoproteomics	124	-0.515643	0.238073	-2.16591	0.0303183	-0.982257	-0.0490295	-0.524861	0.281795	-1.86256	0.0625238	-1.07717	0.0274471	124	-0.216246	0.183104	-1.181	0.237603	-0.575124	0.142631	0.0368239	0.255574	0.144083	0.885435	-0.464091	0.537739
AHNK_HUMAN.105.phosphoproteomics	128	-0.438292	0.24844	-1.76417	0.0777026	-0.925225	0.0486419	-0.338711	0.277992	-1.21842	0.223064	-0.883565	0.206143	128	-0.0172095	0.18939	-0.0908681	0.927597	-0.388407	0.353988	0.146264	0.18513	0.790062	0.429492	-0.216584	0.509112
ERF_HUMAN.phosphoproteomics	112	-0.0386893	0.282678	-0.136867	0.891136	-0.592729	0.51535	0.138624	0.312814	0.44315	0.657657	-0.474481	0.751728	112	-0.284369	0.215591	-1.31902	0.187162	-0.70692	0.138182	0.0684482	0.257267	0.266059	0.790194	-0.435786	0.572682
TIF1B_HUMAN.5.phosphoproteomics	130	-0.0221063	0.261362	-0.0845811	0.932594	-0.534367	0.490154	0.140924	0.266202	0.529385	0.596538	-0.380824	0.662671	130	-0.238345	0.190329	-1.25228	0.210468	-0.611382	0.134693	0.16245	0.189216	0.85854	0.390594	-0.208407	0.533307
AHNK_HUMAN.110.phosphoproteomics	130	-0.550407	0.271283	-2.0289	0.0424681	-1.08211	-0.0187021	-0.356007	0.299063	-1.19041	0.233885	-0.942159	0.230145	130	-0.370485	0.194044	-1.90928	0.0562258	-0.750804	0.00983465	0.048606	0.21102	0.230338	0.817829	-0.364986	0.462198
ES8L2_HUMAN.4.phosphoproteomics	128	-0.575768	0.219153	-2.62724	0.00860796	-1.0053	-0.146236	-0.491716	0.246745	-1.99281	0.0462822	-0.975327	-0.00810463	128	-0.61248	0.169249	-3.61881	2.96e-4	-0.944202	-0.280759	-0.346664	0.207662	-1.66936	0.0950456	-0.753674	0.060347
TOM1_HUMAN.phosphoproteomics	128	-0.470259	0.256957	-1.83011	0.0672336	-0.973884	0.0333669	-0.226391	0.304483	-0.743525	0.457164	-0.823166	0.370385	128	-0.597283	0.187556	-3.18455	0.0014498	-0.964886	-0.229679	-0.127589	0.223272	-0.571452	0.567693	-0.565195	0.310016
PDLI5_HUMAN.3.phosphoproteomics	115	0.022840595000000002	0.26255	0.0869954	0.930675	-0.491747	0.537428	0.319816	0.275908	1.15914	0.2464	-0.220954	0.860585	115	-0.388439	0.17391	-2.23356	0.025512	-0.729297	-0.0475814	0.0485918	0.18285	0.265747	0.790434	-0.309787	0.406971
LRC41_HUMAN.phosphoproteomics	113	-0.10754	0.32426	-0.331649	0.740155	-0.743079	0.527998	0.0368719	0.335452	0.109917	0.912475	-0.620601	0.694345	113	-0.270126	0.210342	-1.28422	0.199064	-0.682389	0.142137	0.0504534	0.227819	0.221463	0.824732	-0.396064	0.496971
MILK1_HUMAN.phosphoproteomics	107	-0.108189	0.264189	-0.409513	0.682163	-0.62599	0.409613	-0.186739	0.311001	-0.600444	0.54821	-0.796291	0.422813	107	0.190765	0.225341	0.846559	0.397241	-0.250896	0.632425	0.0219266	0.261735	0.0837741	0.933236	-0.491064	0.534918
PDXD1_HUMAN.phosphoproteomics	120	-0.28814	0.224427	-1.2839	0.199178	-0.728008	0.151727	-0.179125	0.237121	-0.755414	0.450001	-0.643874	0.285624	120	-0.0332548	0.202157	-0.1645	0.869338	-0.429475	0.362966	0.140445	0.202634	0.693096	0.48825	-0.256711	0.5376
SWAHC_HUMAN.phosphoproteomics	124	0.472551	0.3206	1.47396	0.140493	-0.155814	1.10092	0.507239	0.318615	1.59202	0.111381	-0.117234	1.13171	124	0.151802	0.207183	0.732698	0.463743	-0.254269	0.557874	0.138889	0.206697	0.671943	0.50162	-0.266231	0.544009
PRC2A_HUMAN.phosphoproteomics	102	0.634801	0.397443	1.59721	0.110219	-0.144173	1.41377	0.884701	0.475142	1.86197	0.0626071	-0.0465603	1.81596	102	-0.35348	0.214389	-1.64878	0.0991923	-0.773674	0.0667139	-0.236229	0.222904	-1.05978	0.289247	-0.673113	0.200656
MTMR6_HUMAN.phosphoproteomics	98	-0.0192056	0.329032	-0.0583701	0.953454	-0.664096	0.625685	0.22032	0.34822	0.632703	0.526928	-0.462179	0.902818	98	-0.169007	0.244887	-0.690144	0.490104	-0.648976	0.310962	0.418999	0.272554	1.5373	0.124219	-0.115198	0.953195
VINEX_HUMAN.2.phosphoproteomics	121	-0.186484	0.274759	-0.678719	0.497316	-0.725002	0.352034	-0.00118795	0.305609	-0.00388714	0.996899	-0.600172	0.597796	NA	NA	NA	NA	NA	NA	NA	NA	NA	NA	NA	NA	NA
KDM1B_HUMAN.1.phosphoproteomics	116	-0.333024	0.267117	-1.24674	0.212494	-0.856563	0.190515	-0.335456	0.283993	-1.18121	0.237519	-0.892072	0.221161	116	-0.0779697	0.196025	-0.397754	0.690811	-0.462171	0.306232	-0.0265772	0.224863	-0.118193	0.905915	-0.467301	0.414146
AHNK_HUMAN.64.phosphoproteomics	101	-0.513213	0.26468068300000003	-1.93899	0.0525025	-1.03198	0.00555118	-0.368179	0.299958	-1.22743	0.21966	-0.956087	0.219729	101	-0.499326	0.177519	-2.8128	0.00491122	-0.847258	-0.151395	-0.073207	0.243434	-0.300726	0.763623	-0.550329	0.403915
ERBB2_HUMAN.phosphoproteomics	123	-0.333234	0.319288	-1.04368	0.296634	-0.959027	0.292559	0.0106014	0.347591	0.0304995	0.975669	-0.670664	0.691867	123	-0.579242	0.255418	-2.26782	0.0233401	-1.07985	-0.0786324	-0.0366495	0.296067	-0.123788	0.901483	-0.61693	0.543631
CHM4A_HUMAN.phosphoproteomics	107	-0.187153	0.291431	-0.642184	0.520754	-0.758348	0.384042	-0.132771	0.332565	-0.399235	0.68972	-0.784586	0.519043	107	-0.097353	0.209028	-0.46574	0.641401	-0.507041	0.312335	NA	NA	NA	NA	NA	NA
CASP2_HUMAN.phosphoproteomics	106	-0.311626	0.309879	-1.00564	0.31459	-0.918977	0.295725	-0.18414	0.34036	-0.541014	0.588498	-0.851233	0.482954	106	-0.359704	0.207879	-1.73035	0.0835676	-0.76714	0.0477318	-0.144362	0.218114	-0.661862	0.50806	-0.571858	0.283135
RLGPB_HUMAN.phosphoproteomics	116	0.27472	0.271342	1.01245	0.311325	-0.257102	0.806541	0.217645	0.272948	0.797384	0.425228	-0.317324	0.752614	116	0.143919	0.202133	0.712004	0.476462	-0.252254	0.540093	-0.0737094	0.215868	-0.341456	0.73276	-0.496803	0.349384
RBM7_HUMAN.phosphoproteomics	124	-0.152075	0.269809	-0.563641	0.572998	-0.680891	0.37674	0.00523547	0.27036	0.0193648	0.98455	-0.52466	0.535131	124	-0.502152	0.180278	-2.78543	0.00534561	-0.85549	-0.148814	-0.253752	0.202767	-1.25144	0.210772	-0.651168	0.143665
MILK2_HUMAN.phosphoproteomics	100	0.409878	0.419714	0.976564	0.328785	-0.412747	1.2325	0.46375	0.393399	1.17883	0.238466	-0.307298	1.2348	100	-0.11119	0.187782	-0.592125	0.553767	-0.479235	0.256855	0.0732071	0.225581	0.324527	0.745539	-0.368923	0.515337
SEPT2_HUMAN.phosphoproteomics	103	-0.47907	0.331969	-1.44312	0.148987	-1.12972	0.171576	-0.47197	0.376039	-1.25511	0.209439	-1.20899	0.265054	103	-0.419218	0.223678	-1.8742	0.0609026	-0.857619	0.0191831	-0.415871	0.290195	-1.43307	0.151837	-0.984643	0.152901
NU133_HUMAN.phosphoproteomics	105	-0.370855	0.274165	-1.35267	0.17616	-0.908208	0.166498	-0.301139	0.323815	-0.929974	0.352384	-0.935804	0.333526	105	-0.0110274	0.227519	-0.048468	0.961343	-0.456957	0.434902	NA	NA	NA	NA	NA	NA
RAI1_HUMAN.phosphoproteomics	100	0.175584	0.316002	0.555643	0.578455	-0.443768	0.794936	0.155609	0.302409	0.514566	0.606856	-0.437101	0.74832	100	0.17887	0.234609	0.762416	0.445812	-0.280956	0.638696	0.248161	0.200171	1.23975	0.215069	-0.144167	0.640489
TIF1B_HUMAN.2.phosphoproteomics	128	0.0673265	0.258122	0.260832	0.794222	-0.438583	0.573236	0.237882	0.27853	0.854062	0.393071	-0.308027	0.78379	128	-0.131664	0.178372	-0.73814	0.460429	-0.481267	0.21794	0.135453	0.192448	0.703843	0.48153	-0.241738	0.512645
DSN1_HUMAN.phosphoproteomics	120	-0.27081	0.282422	-0.958885	0.337617	-0.824346	0.282726	-0.2683	0.277562	-0.96663	0.333729	-0.812312	0.275712	120	0.0864191	0.189506	0.456023	0.648373	-0.285006	0.457844	0.0565424	0.194193	0.291166	0.770924	-0.324069	0.437154
LRC41_HUMAN.1.phosphoproteomics	95	-0.124662	0.301015	-0.41414	0.678772	-0.71464	0.465316	0.0436693	0.31196	0.139984	0.888673	-0.567761	0.6551	95	-0.338645	0.199181	-1.70019	0.0890961	-0.729033	0.051743	-0.310921	0.223593	-1.39057	0.164356	-0.749155	0.127312
SC16A_HUMAN.7.phosphoproteomics	105	-0.120787	0.285465	-0.423126	0.672204	-0.680288	0.438713	-0.0453474	0.285649	-0.158752	0.873864	-0.60521	0.514515	105	-0.416627	0.214177	-1.94524	0.0517457	-0.836407	0.00315287	-0.229022	0.209336	-1.09404	0.273938	-0.639313	0.181269
KLC2_HUMAN.1.phosphoproteomics	122	0.111054	0.264785	0.419411	0.674916	-0.407916	0.630023	0.00307622	0.27582	0.011153	0.991101	-0.537521	0.543673	122	-0.0219799	0.188699	-0.116481	0.907271	-0.391823	0.347863	-0.283469	0.2256	-1.25651	0.20893	-0.725637	0.158699
ANKL2_HUMAN.2.phosphoproteomics	118	-0.284227	0.269435	-1.0549	0.291472	-0.81231	0.243856	-0.0938057	0.286785	-0.327094	0.743596	-0.655893	0.468282	118	-0.353416	0.199046	-1.77555	0.0758073	-0.74354	0.0367071	0.0264948	0.203529	0.130177	0.896427	-0.372415	0.425404
NUP50_HUMAN.phosphoproteomics	123	-0.413409	0.277982	-1.48718	0.136968	-0.958245	0.131426	-0.267445	0.32725	-0.817252	0.413785	-0.908843	0.373952	123	-0.580789	0.205427	-2.82723	0.00469519	-0.983417	-0.17816	-0.0751351	0.245721	-0.305774	0.759777	-0.556739	0.406469
TDRD7_HUMAN.phosphoproteomics	114	-0.264179	0.297461	-0.888115	0.374479	-0.847192	0.318833	0.0112925	0.318396	0.0354668	0.971708	-0.612752	0.635337	114	-0.282017	0.206589	-1.36511	0.172217	-0.686924	0.12289	0.261542	0.200454	1.30475	0.191979	-0.131341	0.654425
CT2NL_HUMAN.1.phosphoproteomics	119	-0.323247	0.252188	-1.28177	0.199924	-0.817528	0.171033	-0.168635	0.30941	-0.545022	0.585739	-0.775066	0.437797	119	-0.728917	0.198886	-3.66501	2.47e-4	-1.11873	-0.339109	-0.0960938	0.262848	-0.365587	0.714673	-0.611266	0.419078
SGT1_HUMAN.phosphoproteomics	100	-0.313604	0.315854	-0.992877	0.32077	-0.932666	0.305458	-0.127566	0.339779	-0.375439	0.707334	-0.79352	0.538388	100	-0.513504	0.217277	-2.36336	0.0181099	-0.939358	-0.0876491	-0.135226	0.242351	-0.557975	0.576861	-0.610224	0.339773
RD23B_HUMAN.phosphoproteomics	111	-0.20878	0.287591	-0.725962	0.467862	-0.772448	0.354888	-0.0366535	0.277829	-0.131928	0.895041	-0.581189	0.507882	111	-0.299585	0.212195	-1.41183	0.157999	-0.71548	0.116311	0.0619946	0.193362	0.320613	0.748503	-0.316989	0.440978
PHC3_HUMAN.1.phosphoproteomics	106	-0.15975	0.31392	-0.508888	0.610831	-0.775023	0.455522	-0.144681	0.325187	-0.444917	0.656379	-0.782036	0.492673	106	-0.22311	0.208166	-1.07179	0.283814	-0.631107	0.184887	-0.0227347	0.187337	-0.121357	0.903408	-0.389909	0.34444
AHNK_HUMAN.90.phosphoproteomics	104	-0.423603	0.30534	-1.38731	0.165346	-1.02206	0.174853	-0.33909	0.331522	-1.02283	0.306388	-0.988861	0.31068	104	-0.267659	0.224635	-1.19153	0.233445	-0.707935	0.172617	-0.00714547	0.248948	-0.0287026	0.977102	-0.495075	0.480784
HSPB1_HUMAN.1.phosphoproteomics	93	0.165365	0.297527	0.555796	0.57835	-0.417778	0.748507	0.334964	0.308346	1.08633	0.277335	-0.269383	0.939311	93	-0.174665	0.228296	-0.76508	0.444224	-0.622116	0.272787	NA	NA	NA	NA	NA	NA
RPS6KA6.transcriptomics	130	-0.37294	0.255042	-1.46227	0.143668	-0.872813	0.126934	-0.375598	0.245725	-1.52853	0.126381	-0.85721	0.106014	NA	NA	NA	NA	NA	NA	NA	NA	NA	NA	NA	NA	NA
CST7.transcriptomics	130	0.403833	0.245799	1.64294	0.100395	-0.0779237	0.88559	0.324179	0.244696	1.32482	0.18523	-0.155416	0.803774	130	0.382472	0.177291	2.15731	0.0309813	0.0349882	0.729956	0.1863	0.170538	1.09242	0.274649	-0.14795	0.520549
DERL3.transcriptomics	130	0.421211	0.256043	1.64508	0.0999536	-0.0806242	0.923046	0.439795	0.257003	1.71124	0.087036	-0.0639217	0.943512	130	0.133295	0.193781	0.687863	0.491539	-0.24651	0.5131	0.104835	0.180324	0.581371	0.560991	-0.248594	0.458264
DMC1.transcriptomics	130	-0.433027	0.288145	-1.50281	0.132888	-0.997781	0.131727	-0.653712	0.292838	-2.23233	0.025593	-1.22766	-0.0797597	130	0.250489	0.181861	1.37737	0.168399	-0.105952	0.606929	-0.0712881	0.203953	-0.349532	0.72669	-0.471029	0.328452
MMP9.transcriptomics	130	0.293614	0.23813	1.233	0.217578	-0.173113	0.760341	0.295504	0.263979	1.11942	0.26296	-0.221885	0.812892	130	0.226298	0.173538	1.30402	0.192226	-0.113831	0.566426	0.349266	0.229773	1.52005	0.1285	-0.101082	0.799614
SLC17A9.transcriptomics	130	0.0816953	0.255179	0.320148	0.748856	-0.418447	0.581838	-0.0835149	0.256425	-0.325689	0.74466	-0.586099	0.419069	130	-0.0145541	0.192156	-0.0757414	0.939625	-0.391172	0.362064	-0.00105009	0.203435	-0.00516179	0.995882	-0.399775	0.397675
NKG7.transcriptomics	130	0.353895	0.23765	1.48914	0.136449	-0.11189	0.81968	0.23079	0.247405	0.932843	0.350901	-0.254115	0.715695	130	0.248311	0.17855	1.39071	0.164314	-0.101641	0.598263	0.00814818	0.176656	0.0461244	0.963211	-0.338092	0.354388
SPOCK2.transcriptomics	130	0.460549	0.233634	1.97124	0.0486969	0.00263353	0.918464	0.373331	0.241205	1.54777	0.121678	-0.0994235	0.846085	130	0.269408	0.178355	1.51052	0.130912	-0.0801609	0.618976	0.0599846	0.180632	0.332082	0.739827	-0.294047	0.414016
CD5.transcriptomics	130	0.51809	0.240884	2.15078	0.0314933	0.0459653	0.990215	0.424393	0.25592	1.65831	0.0972559	-0.0772004	0.925986	130	0.337125	0.179715	1.87589	0.0606706	-0.0151096	0.68936	0.0915879	0.189285	0.483863	0.628483	-0.279403	0.462579
NME5.transcriptomics	130	0.25145	0.299476	0.839634	0.401114	-0.335512	0.838412	0.455289	0.314981	1.44545	0.148332	-0.162062	1.07264	130	0.370512	0.242501	1.52788	0.126542	-0.104781	0.845805	0.269523	0.225913	1.19304	0.232855	-0.173259	0.712304
CASC1.transcriptomics	130	0.420792	0.318697	1.32035	0.186717	-0.203842	1.04543	0.568564	0.320503	1.77397	0.0760675	-0.0596105	1.19674	130	0.206803	0.2107	0.981506	0.326343	-0.206161	0.619768	0.108067	0.20312	0.532036	0.594701	-0.290041	0.506175
ISLR.transcriptomics	130	0.160754	0.293146	0.548375	0.583434	-0.413801	0.735309	0.317246	0.334206	0.949253	0.342492	-0.337785	0.972277	NA	NA	NA	NA	NA	NA	NA	NA	NA	NA	NA	NA	NA
CBFA2T3.transcriptomics	130	0.537597	0.308432	1.743	0.081334	-0.0669195	1.14211	0.511543	0.292796	1.7471	0.0806206	-0.0623267	1.08541	130	0.12501	0.193932	0.644605	0.519183	-0.25509	0.50511	0.111494	0.193113	0.577351	0.563703	-0.267001	0.489989
FMO5.transcriptomics	130	-0.411666	0.232344	-1.77179	0.0764287	-0.867052	0.0437201	-0.291853	0.248084	-1.17643	0.239423	-0.778088	0.194382	130	-0.142035	0.18115	-0.784073	0.432997	-0.497082	0.213012	-0.16337	0.208966	-0.781806	0.434329	-0.572935	0.246194
ADAMTS7.transcriptomics	130	0.32352	0.302821	1.06835	0.285361	-0.269999	0.91704	0.433549	0.333816	1.29877	0.194024	-0.220719	1.08782	130	0.0552845	0.202214	0.273396	0.784549	-0.341048	0.451617	0.3967	0.229443	1.72897	0.0838137	-0.0529988	0.8464
LIMD2.transcriptomics	130	0.21479	0.236924	0.906575	0.364632	-0.249573	0.679152	0.146748	0.2461	0.596294	0.550979	-0.335599	0.629094	130	0.0277562	0.18655	0.148787	0.881722	-0.337875	0.393387	-0.165397	0.193984	-0.85263	0.393865	-0.5456	0.214806
ST6GALNAC4.transcriptomics	130	0.308621	0.255582	1.20752	0.227231	-0.19231	0.809552	0.21031	0.254381	0.826753	0.408377	-0.288267	0.708888	130	-0.0748901	0.193495	-0.387039	0.698728	-0.454134	0.304354	-0.11915	0.186246	-0.639744	0.522339	-0.484186	0.245886
SIT1.transcriptomics	130	0.49995	0.238687	2.09458	0.0362083	0.0321314	0.967769	0.416419	0.260805	1.59667	0.110339	-0.0947491	0.927588	130	0.256332	0.182495	1.4046	0.16014	-0.101351	0.614016	0.0296235	0.188192	0.157411	0.874921	-0.339226	0.398473
EMILIN1.transcriptomics	130	0.178199	0.291504	0.61131	0.540995	-0.393138	0.749536	0.351088	0.32088	1.09414	0.273893	-0.277825	0.980002	130	-0.141756	0.189538	-0.747907	0.454516	-0.513243	0.22973	0.392936	0.210345	1.86806	0.0617543	-0.0193325	0.805204
MDH1B.transcriptomics	130	-0.169471	0.254361	-0.666259	0.505246	-0.66801	0.329069	-0.193957	0.242917	-0.798449	0.42461	-0.670067	0.282152	130	-0.0131444	0.195606	-0.0671984	0.946424	-0.396524	0.370235	0.019874	0.159764	0.124396	0.901002	-0.293257	0.333005
HSPG2.transcriptomics	130	-0.00211042	0.264693	-0.00797307	0.993638	-0.5209	0.516679	0.181727	0.287854	0.631316	0.527834	-0.382456	0.74591	NA	NA	NA	NA	NA	NA	NA	NA	NA	NA	NA	NA	NA
ATP1B1.transcriptomics	130	-0.284637	0.265242	-1.07312	0.283216	-0.804501	0.235227	-0.161959	0.273994	-0.591105	0.55445	-0.698977	0.375059	130	-0.117161	0.196416	-0.596493	0.550846	-0.50213	0.267808	0.143266	0.195934	0.731194	0.464661	-0.240758	0.52729
ANKRD31.transcriptomics	130	-0.46967	0.286505	-1.63931	0.101149	-1.03121	0.0918687	-0.494859	0.283432	-1.74596	0.0808186	-1.05037	0.0606566	130	0.111207	0.196844	0.564951	0.572107	-0.2746	0.497015	-0.0445077	0.184556	-0.241162	0.80943	-0.40623	0.317214
AGBL3.transcriptomics	130	0.418027	0.294668	1.41864	0.156005	-0.159512	0.995566	0.448603	0.318697	1.40761	0.159245	-0.176032	1.07324	130	0.499922	0.212445	2.35319	0.0186133	0.083538	0.916305	0.327762	0.215389	1.52172	0.12808	-0.0943938	0.749917
ST8SIA6.transcriptomics	130	-0.410042	0.21737	-1.88638	0.0592438	-0.83608	0.0159951	-0.361267	0.240487	-1.50223	0.133038	-0.832613	0.11008	130	-0.231463	0.170302	-1.35914	0.174103	-0.565248	0.102322	-0.160874	0.20259	-0.794087	0.427145	-0.557943	0.236195
KIAA1755.transcriptomics	130	0.378516	0.294986	1.28317	0.19943318300000001	-0.199645	0.956677	0.554803	0.303446	1.82834	0.0674981	-0.0399398	1.14955	130	-0.266824	0.182334	-1.46338	0.143363	-0.624191	0.0905435	0.167817	0.18501	0.907069	0.36437	-0.194796	0.530429
PIH1D2.transcriptomics	130	0.272904	0.301068	0.906453	0.364696	-0.317178	0.862987	0.327223	0.294418	1.11142	0.266387	-0.249826	0.904272	130	0.298846	0.223685	1.33601	0.181545	-0.139568	0.73726	0.161324	0.215343	0.74915	0.453767	-0.260741	0.583389
WDR78.transcriptomics	130	-0.13991	0.243283	-0.575093	0.565229	-0.616735	0.336915	0.0977258	0.267151	0.365807	0.714509	-0.425881	0.621333	130	0.243571	0.206364	1.1803	0.237883	-0.160896	0.648037	0.413689	0.250327	1.6526	0.0984126	-0.0769418	0.904321
CCDC148.transcriptomics	130	-0.148831	0.255063	-0.583506	0.559553	-0.648746	0.351084	-0.0666536	0.24345	-0.273788	0.784248	-0.543806	0.410499	130	0.049587	0.198776	0.249462	0.803004	-0.340007	0.439181	0.0288107	0.178347	0.161543	0.871665	-0.320743	0.378364
CLDN8.transcriptomics	130	-0.176689	0.271446	-0.65092	0.515098	-0.708714	0.355335	-0.0566407	0.276577	-0.204791	0.837735	-0.598723	0.485441	NA	NA	NA	NA	NA	NA	NA	NA	NA	NA	NA	NA	NA
PLPP7.transcriptomics	130	0.154946	0.296982	0.521736	0.601854	-0.427128	0.73702	0.321665	0.330131	0.974355	0.32988	-0.32538	0.96871	NA	NA	NA	NA	NA	NA	NA	NA	NA	NA	NA	NA	NA
SEMA6B.transcriptomics	130	-0.0965132	0.270664	-0.356579	0.721407	-0.627005	0.433978	-0.12578	0.254419	-0.494382	0.621036	-0.624431	0.372871	NA	NA	NA	NA	NA	NA	NA	NA	NA	NA	NA	NA	NA
HTRA3.transcriptomics	130	0.100008	0.287076	0.348367	0.727565	-0.462651	0.662666	0.370786	0.338265	1.09614	0.273018	-0.292202	1.03377	NA	NA	NA	NA	NA	NA	NA	NA	NA	NA	NA	NA	NA
SPTLC3.transcriptomics	130	0.206954	0.306479	0.675263	0.499509	-0.393734	0.807641	0.203423	0.291323	0.698272	0.485007	-0.36756	0.774405	130	0.0464328	0.20484	0.226678	0.820674	-0.355046	0.447912	0.0135936	0.158036	0.0860163	0.931453	-0.29615	0.323338
MSC.transcriptomics	130	0.368407	0.304357	1.21044	0.22611	-0.228123	0.964936	0.406335	0.299861	1.35508	0.175392	-0.181381	0.994052	130	0.18543	0.209862	0.883581	0.376922	-0.225892	0.596752	0.338428	0.212924	1.58944	0.111962	-0.0788942	0.755751
CAPS2.transcriptomics	130	0.0582463	0.259562	0.224402	0.822444	-0.450485	0.566978	0.0797044	0.246419	0.323451	0.746354	-0.403268	0.562677	130	-0.161134	0.188022	-0.856996	0.391447	-0.52965	0.207382	-0.166743	0.191516	-0.870647	0.383947	-0.542107	0.208622
BMP8A.transcriptomics	130	-0.0706275	0.260342	-0.271287	0.78617	-0.580889	0.439634	-0.0255437	0.284253	-0.0898626	0.928396	-0.582668	0.531581	130	-0.251156	0.182833	-1.37369	0.169539	-0.609502	0.107191	0.136061	0.207643	0.655262	0.512299	-0.270912	0.543034
ARL17A.transcriptomics	130	-0.247995	0.195201	-1.27046	0.203921	-0.630583	0.134592	-0.164565	0.172233	-0.95548	0.339335	-0.502134	0.173005	130	-0.0727276	0.177298	-0.410201	0.681659	-0.420224	0.274769	-0.15889	0.135453	-1.17303	0.240783	-0.424372	0.106592
ISG15.transcriptomics	130	0.445657	0.253786	1.75603	0.0790828	-0.051755	0.943069	0.346026	0.282419	1.22522	0.220492	-0.207506	0.899558	130	-0.0379197	0.187312	-0.202442	0.839571	-0.405044	0.329204	-0.181845	0.207867	-0.874811	0.381677	-0.589257	0.225568
CFAP43.transcriptomics	130	-0.142515	0.245845	-0.579695	0.56212	-0.624362	0.339332	-0.040955	0.247648	-0.165376	0.868648	-0.526337	0.444427	130	-0.0384733	0.185482	-0.207424	0.835679	-0.402011	0.325064	-0.0562643	0.194934	-0.288633	0.772862	-0.438327	0.325799
PTPRCAP.transcriptomics	130	0.396526	0.221173	1.79283	0.0730001	-0.0369655	0.830018	0.308919	0.232039	1.33133	0.183081	-0.145868	0.763707	130	0.23717	0.171841	1.38017	0.167534	-0.0996318	0.573972	-0.0093616	0.177169	-0.0528401	0.957859	-0.356606	0.337882
CCDC7.transcriptomics	130	-0.14145	0.217939	-0.649038	0.516314	-0.568602	0.285701	-0.160004	0.22978	-0.696338	0.486217	-0.610364	0.290356	130	0.217773	0.210154	1.03626	0.300083	-0.194121	0.629668	-0.0513108	0.196424	-0.261224	0.793919	-0.436295	0.333673
LTB.transcriptomics	130	0.409584	0.22311	1.8357965490000001	0.0663878	-0.027703	0.846872	0.330465	0.239867	1.3777	0.168295	-0.139665	0.800594	130	0.221531	0.174459	1.26981	0.204151	-0.120403	0.563465	0.0190724	0.180141	0.105875	0.915681	-0.333997	0.372142
RIMBP3.transcriptomics	130	-0.0288275	0.255949	-0.11263	0.910324	-0.530479	0.472824	-0.168034	0.27021	-0.621864	0.534032	-0.697635	0.361568	130	0.0862498	0.195695	0.440735	0.659405	-0.297306	0.469805	-0.28618	0.211717	-1.35171	0.176468	-0.701137	0.128778
MYH11.transcriptomics	130	-0.443281	0.254378	-1.74261	0.0814014	-0.941852	0.0552895	-0.362791	0.279378	-1.29856	0.194093	-0.910363	0.184781	130	-0.378805	0.185334	-2.0439	0.0409632	-0.742054	-0.0155567	-0.239616	0.234824	-1.02041	0.307536	-0.699864	0.220631
GHR.transcriptomics	130	0.19701406900000001	0.271021	0.726933	0.467267	-0.334177	0.728205	0.113937	0.269816	0.422276	0.672824	-0.414894	0.642767	130	0.105557	0.192653	0.547911	0.583753	-0.272036	0.48315	-0.0987948	0.193812	-0.509746	0.610229	-0.478659	0.281069
Endothelial.cell_gene_epic.immuneinfiltration	130	0.0321801	0.253082	0.127153	0.89882	-0.463852	0.528212	0.0862423	0.243822	0.35371	0.723556	-0.39164	0.564124	130	-0.294908	0.210413	-1.40157	0.161045	-0.707311	0.117494	-0.246845	0.212935	-1.15925	0.246354	-0.66419	0.1705
